# Supplementary material for: Lanthanide single-atom catalysts for efficient CO2-to-CO electroreduction
Source: Nat Commun. 2025 Mar 27;16:2985. doi: 10.1038/s41467-025-57464-8 (PMC11947204; doi:10.1038/s41467-025-57464-8)
Supplement: Supplementary file 3 — Supplementary Data 1 [file 41467_2025_57464_MOESM3_ESM.xlsx]

## Sheet: Er SAC bare
Column1
data_CNEr
_audit_creation_date 2023-12-03
_audit_creation_method 'Materials Studio'
_symmetry_space_group_name_H-M 'P1'
_symmetry_Int_Tables_number 1
_symmetry-cell_setting unknown
loop_
_symmetry_equiv_pos_as_xyz
x,y,z
_cell_length_a 15.2163
_cell_length_b 13.2157
_cell_length_c 21.7981
_cell_angle_alpha 90
_cell_angle_beta 90
_cell_angle_gamma 90
loop_
_atom_site_label
_atom_site_type_symbol
_atom_site_fract_x
_atom_site_fract_y
_atom_site_fract_z
_atom_site_U_iso_or_equiv
_atom_site_adp_type
_atom_site_occupancy
C1 C 0.83171965 0.55739090 0.38058889 0.00000 Uiso 1.00
C2 C 0.83478226 0.66855506 0.38043670 0.00000 Uiso 1.00
C3 C 0.99783513 0.55618493 0.38027649 0.00000 Uiso 1.00
C4 C 0.99787185 0.66789318 0.38035257 0.00000 Uiso 1.00
C5 C 0.16407788 0.55734910 0.38086373 0.00000 Uiso 1.00
C6 C 0.16107742 0.66841585 0.38115415 0.00000 Uiso 1.00
C7 C 0.41007724 0.82491333 0.38169819 0.00000 Uiso 1.00
C8 C 0.58573057 0.82489166 0.38125716 0.00000 Uiso 1.00
C9 C 0.75449951 0.72553335 0.38076471 0.00000 Uiso 1.00
C10 C 0.75169764 0.83532194 0.38055294 0.00000 Uiso 1.00
C11 C 0.91646362 0.72384893 0.38027574 0.00000 Uiso 1.00
C12 C 0.91585607 0.83563355 0.38033882 0.00000 Uiso 1.00
C13 C 0.07935127 0.72368610 0.38080323 0.00000 Uiso 1.00
C14 C 0.07990062 0.83543134 0.38086504 0.00000 Uiso 1.00
C15 C 0.24137414 0.72546195 0.38158617 0.00000 Uiso 1.00
C16 C 0.24412362 0.83520563 0.38161456 0.00000 Uiso 1.00
C17 C 0.32874263 0.88596322 0.38168017 0.00000 Uiso 1.00
C18 C 0.83231001 0.00208095 0.38038642 0.00000 Uiso 1.00
C19 C 0.49789279 0.87774031 0.38139460 0.00000 Uiso 1.00
C20 C 0.99793704 0.00329270 0.38051478 0.00000 Uiso 1.00
C21 C 0.66705264 0.88593611 0.38078712 0.00000 Uiso 1.00
C22 C 0.16344786 0.00192616 0.38088929 0.00000 Uiso 1.00
C23 C 0.83336864 0.89100403 0.38034153 0.00000 Uiso 1.00
C24 C 0.32997872 0.99649874 0.38136163 0.00000 Uiso 1.00
C25 C 0.99790674 0.89125514 0.38051650 0.00000 Uiso 1.00
C26 C 0.49791258 0.98990237 0.38132506 0.00000 Uiso 1.00
C27 C 0.16240468 0.89081926 0.38121261 0.00000 Uiso 1.00
C28 C 0.66580996 0.99645885 0.38074784 0.00000 Uiso 1.00
C29 C 0.74823715 0.05443397 0.38050370 0.00000 Uiso 1.00
C30 C 0.74740958 0.16614173 0.38069613 0.00000 Uiso 1.00
C31 C 0.91476694 0.05814308 0.38046809 0.00000 Uiso 1.00
C32 C 0.91412630 0.17002437 0.38055905 0.00000 Uiso 1.00
C33 C 0.08109303 0.05814594 0.38061154 0.00000 Uiso 1.00
C34 C 0.08174199 0.17007663 0.38057781 0.00000 Uiso 1.00
C35 C 0.24748927 0.05443789 0.38093763 0.00000 Uiso 1.00
C36 C 0.24836048 0.16622407 0.38077767 0.00000 Uiso 1.00
C37 C 0.41434436 0.04770609 0.38134663 0.00000 Uiso 1.00							AA
C38 C 0.41438645 0.15800338 0.38108366 0.00000 Uiso 1.00
C39 C 0.58149452 0.04771497 0.38111140 0.00000 Uiso 1.00
C40 C 0.58142894 0.15801232 0.38103612 0.00000 Uiso 1.00
C41 C 0.66301230 0.21793514 0.38096621 0.00000 Uiso 1.00
C42 C 0.65776756 0.32995638 0.38106359 0.00000 Uiso 1.00
C43 C 0.82954451 0.22385618 0.38071024 0.00000 Uiso 1.00
C44 C 0.82706730 0.33650129 0.38082569 0.00000 Uiso 1.00
C45 C 0.99792234 0.22459213 0.38053188 0.00000 Uiso 1.00
C46 C 0.99792053 0.33589629 0.38050808 0.00000 Uiso 1.00
C47 C 0.16626538 0.22404237 0.38064178 0.00000 Uiso 1.00
C48 C 0.16875519 0.33669177 0.38069015 0.00000 Uiso 1.00
C49 C 0.33282512 0.21794777 0.38091809 0.00000 Uiso 1.00
C50 C 0.33809940 0.33001998 0.38100225 0.00000 Uiso 1.00
C51 C 0.49789721 0.21002066 0.38092476 0.00000 Uiso 1.00
C52 C 0.74216302 0.39155690 0.38110386 0.00000 Uiso 1.00
C53 C 0.74579509 0.50684788 0.38118316 0.00000 Uiso 1.00
C54 C 0.91326491 0.39047695 0.38057587 0.00000 Uiso 1.00
C55 C 0.91441284 0.50113182 0.38038562 0.00000 Uiso 1.00
C56 C 0.08251536 0.39058816 0.38048784 0.00000 Uiso 1.00
C57 C 0.08129646 0.50120085 0.38045183 0.00000 Uiso 1.00
C58 C 0.25375241 0.39165784 0.38096364 0.00000 Uiso 1.00
C59 C 0.25012893 0.50688520 0.38117164 0.00000 Uiso 1.00
C60 C 0.49792499 0.31832431 0.38092321 0.00000 Uiso 1.00
C61 C 0.32213505 0.67138955 0.38163431 0.00000 Uiso 1.00
C62 C 0.67378123 0.67134973 0.38133082 0.00000 Uiso 1.00
N63 N 0.42098171 0.37512102 0.38103939 0.00000 Uiso 1.00
N64 N 0.57489572 0.37508088 0.38106077 0.00000 Uiso 1.00
N65 N 0.32601737 0.56620905 0.38152651 0.00000 Uiso 1.00
N66 N 0.66989950 0.56617843 0.38154452 0.00000 Uiso 1.00
N67 N 0.40323460 0.71952699 0.38173609 0.00000 Uiso 1.00
N68 N 0.59263859 0.71950196 0.38153549 0.00000 Uiso 1.00
Er69 Er 0.49793256 0.55499045 0.38153861 0.00000 Uiso 1.00

## Sheet: Er SAC-COOH
Column1
data_OErHCN
_audit_creation_date 2023-12-03
_audit_creation_method 'Materials Studio'
_symmetry_space_group_name_H-M 'P1'
_symmetry_Int_Tables_number 1
_symmetry-cell_setting unknown
loop_
_symmetry_equiv_pos_as_xyz
x,y,z
_cell_length_a 15.2163
_cell_length_b 13.2157
_cell_length_c 21.7981
_cell_angle_alpha 90
_cell_angle_beta 90
_cell_angle_gamma 90
loop_
_atom_site_label
_atom_site_type_symbol
_atom_site_fract_x
_atom_site_fract_y
_atom_site_fract_z
_atom_site_U_iso_or_equiv
_atom_site_adp_type
_atom_site_occupancy
H1 H 0.47468707 0.54863052 0.58375835 0.00000 Uiso 1.00
C2 C 0.83184332 0.55753206 0.37829378 0.00000 Uiso 1.00
C3 C 0.83479637 0.66845070 0.37851495 0.00000 Uiso 1.00
C4 C 0.99770274 0.55616713 0.37857741 0.00000 Uiso 1.00
C5 C 0.99772153 0.66797516 0.37864483 0.00000 Uiso 1.00
C6 C 0.16370487 0.55744289 0.37813504 0.00000 Uiso 1.00
C7 C 0.16075466 0.66844773 0.37821760 0.00000 Uiso 1.00
C8 C 0.40955043 0.82416264 0.37770107 0.00000 Uiso 1.00
C9 C 0.58606672 0.82403068 0.37770276 0.00000 Uiso 1.00
C10 C 0.75456996 0.72532818 0.37820796 0.00000 Uiso 1.00
C11 C 0.75175490 0.83505172 0.37842066 0.00000 Uiso 1.00
C12 C 0.91643980 0.72389547 0.37874801 0.00000 Uiso 1.00
C13 C 0.91580761 0.83556606 0.37880174 0.00000 Uiso 1.00
C14 C 0.07908607 0.72379628 0.37846612 0.00000 Uiso 1.00
C15 C 0.07973928 0.83540346 0.37848357 0.00000 Uiso 1.00
C16 C 0.24085335 0.72544502 0.37799617 0.00000 Uiso 1.00
C17 C 0.24375793 0.83517322 0.37801219 0.00000 Uiso 1.00
C18 C 0.32829838 0.88571069 0.37774085 0.00000 Uiso 1.00
C19 C 0.83230608 0.00178520 0.37865932 0.00000 Uiso 1.00
C20 C 0.49768515 0.87707736 0.37786528 0.00000 Uiso 1.00
C21 C 0.99785173 0.00319657 0.37866244 0.00000 Uiso 1.00
C22 C 0.66729340 0.88553886 0.37818039 0.00000 Uiso 1.00
C23 C 0.16330541 0.00179526 0.37830854 0.00000 Uiso 1.00
C24 C 0.83341907 0.89091372 0.37869834 0.00000 Uiso 1.00
C25 C 0.32978779 0.99612286 0.37786240 0.00000 Uiso 1.00
C26 C 0.99779620 0.89116386 0.37872732 0.00000 Uiso 1.00
C27 C 0.49776864 0.98882382 0.37794654 0.00000 Uiso 1.00
C28 C 0.16212073 0.89081888 0.37824557 0.00000 Uiso 1.00
C29 C 0.66585672 0.99607185 0.37823603 0.00000 Uiso 1.00
C30 C 0.74818628 0.05407785 0.37842215 0.00000 Uiso 1.00
C31 C 0.74735054 0.16585703 0.37819180 0.00000 Uiso 1.00
C32 C 0.91472577 0.05794032 0.37863614 0.00000 Uiso 1.00
C33 C 0.91406231 0.16993341 0.37844055 0.00000 Uiso 1.00
C34 C 0.08098106 0.05802725 0.37850317 0.00000 Uiso 1.00
C35 C 0.08170008 0.16994120 0.37844567 0.00000 Uiso 1.00
C36 C 0.24730861 0.05416739 0.37816133 0.00000 Uiso 1.00
C37 C 0.24822200 0.16594753 0.37816239 0.00000 Uiso 1.00
C38 C 0.41413457 0.04694998 0.37789433 0.00000 Uiso 1.00
C39 C 0.41426134 0.15722572 0.37799981 0.00000 Uiso 1.00
C40 C 0.58148293 0.04699543 0.37805277 0.00000 Uiso 1.00
C41 C 0.58135075 0.15716720 0.37804843 0.00000 Uiso 1.00
C42 C 0.66292315 0.21724586 0.37793066 0.00000 Uiso 1.00
C43 C 0.65725818 0.32949281 0.37805997 0.00000 Uiso 1.00
C44 C 0.82941525 0.22366683 0.37826679 0.00000 Uiso 1.00
C45 C 0.82668396 0.33639738 0.37820771 0.00000 Uiso 1.00
C46 C 0.99782994 0.22438976 0.37845503 0.00000 Uiso 1.00
C47 C 0.99779525 0.33598411 0.37839650 0.00000 Uiso 1.00
C48 C 0.16623038 0.22381031 0.37827828 0.00000 Uiso 1.00
C49 C 0.16890599 0.33669446 0.37814560 0.00000 Uiso 1.00
C50 C 0.33275123 0.21729888 0.37792151 0.00000 Uiso 1.00
C51 C 0.33839122 0.32943421 0.37770254 0.00000 Uiso 1.00
C52 C 0.49774676 0.20914223 0.37810945 0.00000 Uiso 1.00
C53 C 0.74192047 0.39117897 0.37807166 0.00000 Uiso 1.00
C54 C 0.74557114 0.50734312 0.37776038 0.00000 Uiso 1.00
C55 C 0.91318625 0.39045409 0.37835871 0.00000 Uiso 1.00
C56 C 0.91437635 0.50113771 0.37845784 0.00000 Uiso 1.00
C57 C 0.08235652 0.39062180 0.37832693 0.00000 Uiso 1.00
C58 C 0.08116219 0.50116160 0.37841076 0.00000 Uiso 1.00
C59 C 0.25357900 0.39133979 0.37783907 0.00000 Uiso 1.00
C60 C 0.24998197 0.50726204 0.37762135 0.00000 Uiso 1.00
C61 C 0.49772397 0.31742278 0.37787252 0.00000 Uiso 1.00
C62 C 0.32166848 0.67117741 0.37744118 0.00000 Uiso 1.00
C63 C 0.67372792 0.67110406 0.37728873 0.00000 Uiso 1.00
C64 C 0.46659281 0.54032519 0.49690474 0.00000 Uiso 1.00
N65 N 0.42074773 0.37387066 0.37748862 0.00000 Uiso 1.00
N66 N 0.57474786 0.37400925 0.37817196 0.00000 Uiso 1.00
N67 N 0.32505149 0.56620414 0.37690053 0.00000 Uiso 1.00
N68 N 0.67048297 0.56602170 0.37701247 0.00000 Uiso 1.00
N69 N 0.40249701 0.71941845 0.37769760 0.00000 Uiso 1.00
N70 N 0.59300677 0.71958294 0.37701162 0.00000 Uiso 1.00
O71 O 0.43238469 0.52407934 0.55257886 0.00000 Uiso 1.00
O72 O 0.54147595 0.58133776 0.49240543 0.00000 Uiso 1.00
Er73 Er 0.49677298 0.55377918 0.39248326 0.00000 Uiso 1.00

## Sheet: Er SAC-CO
Column1
data_ErCNO
_audit_creation_date 2023-12-03
_audit_creation_method 'Materials Studio'
_symmetry_space_group_name_H-M 'P1'
_symmetry_Int_Tables_number 1
_symmetry-cell_setting unknown
loop_
_symmetry_equiv_pos_as_xyz
x,y,z
_cell_length_a 15.2163
_cell_length_b 13.2157
_cell_length_c 21.7981
_cell_angle_alpha 90
_cell_angle_beta 90
_cell_angle_gamma 90
loop_
_atom_site_label
_atom_site_type_symbol
_atom_site_fract_x
_atom_site_fract_y
_atom_site_fract_z
_atom_site_U_iso_or_equiv
_atom_site_adp_type
_atom_site_occupancy
C1 C 0.83210607 0.55710680 0.37881755 0.00000 Uiso 1.00
C2 C 0.83507442 0.66818208 0.37883750 0.00000 Uiso 1.00
C3 C 0.99810735 0.55593278 0.37891598 0.00000 Uiso 1.00
C4 C 0.99811951 0.66767820 0.37894145 0.00000 Uiso 1.00
C5 C 0.16422458 0.55717600 0.37877893 0.00000 Uiso 1.00
C6 C 0.16125543 0.66826074 0.37876633 0.00000 Uiso 1.00
C7 C 0.41013972 0.82451896 0.37854644 0.00000 Uiso 1.00
C8 C 0.58607410 0.82437932 0.37849711 0.00000 Uiso 1.00
C9 C 0.75478594 0.72510478 0.37861820 0.00000 Uiso 1.00
C10 C 0.75196276 0.83492860 0.37873119 0.00000 Uiso 1.00
C11 C 0.91671365 0.72356273 0.37895857 0.00000 Uiso 1.00
C12 C 0.91609745 0.83534769 0.37891333 0.00000 Uiso 1.00
C13 C 0.07957736 0.72350733 0.37883377 0.00000 Uiso 1.00
C14 C 0.08018079 0.83524185 0.37883964 0.00000 Uiso 1.00
C15 C 0.24151895 0.72526377 0.37866097 0.00000 Uiso 1.00
C16 C 0.24434886 0.83505956 0.37870537 0.00000 Uiso 1.00
C17 C 0.32889719 0.88580468 0.37859113 0.00000 Uiso 1.00
C18 C 0.83256558 0.00171070 0.37889596 0.00000 Uiso 1.00
C19 C 0.49812411 0.87726121 0.37859883 0.00000 Uiso 1.00
C20 C 0.99818184 0.00297662 0.37890397 0.00000 Uiso 1.00
C21 C 0.66736341 0.88554891 0.37862269 0.00000 Uiso 1.00
C22 C 0.16378824 0.00172970 0.37885098 0.00000 Uiso 1.00
C23 C 0.83362411 0.89069674 0.37887473 0.00000 Uiso 1.00
C24 C 0.33026997 0.99631482 0.37863878 0.00000 Uiso 1.00
C25 C 0.99813418 0.89094597 0.37888824 0.00000 Uiso 1.00
C26 C 0.49819358 0.98931685 0.37864483 0.00000 Uiso 1.00
C27 C 0.16264061 0.89067556 0.37877819 0.00000 Uiso 1.00
C28 C 0.66611265 0.99617373 0.37871307 0.00000 Uiso 1.00
C29 C 0.74852358 0.05410769 0.37880977 0.00000 Uiso 1.00
C30 C 0.74779069 0.16586410 0.37868218 0.00000 Uiso 1.00
C31 C 0.91502692 0.05778921 0.37890625 0.00000 Uiso 1.00
C32 C 0.91449062 0.16966028 0.37884438 0.00000 Uiso 1.00
C33 C 0.08134056 0.05784730 0.37888341 0.00000 Uiso 1.00
C34 C 0.08197913 0.16970854 0.37890157 0.00000 Uiso 1.00
C35 C 0.24779261 0.05426558 0.37879328 0.00000 Uiso 1.00
C36 C 0.24858597 0.16607063 0.37882927 0.00000 Uiso 1.00
C37 C 0.41461002 0.04735889 0.37863565 0.00000 Uiso 1.00
C38 C 0.41467316 0.15770248 0.37862156 0.00000 Uiso 1.00
C39 C 0.58182222 0.04732114 0.37866150 0.00000 Uiso 1.00
C40 C 0.58175661 0.15763845 0.37861078 0.00000 Uiso 1.00
C41 C 0.66339955 0.21756817 0.37853575 0.00000 Uiso 1.00
C42 C 0.65804867 0.32962406 0.37843419 0.00000 Uiso 1.00
C43 C 0.82993618 0.22354033 0.37870423 0.00000 Uiso 1.00
C44 C 0.82739225 0.33611195 0.37869465 0.00000 Uiso 1.00
C45 C 0.99818440 0.22419999 0.37889433 0.00000 Uiso 1.00
C46 C 0.99818059 0.33564769 0.37890902 0.00000 Uiso 1.00
C47 C 0.16647582 0.22374550 0.37888914 0.00000 Uiso 1.00
C48 C 0.16899679 0.33641203 0.37883683 0.00000 Uiso 1.00
C49 C 0.33308363 0.21778897 0.37869870 0.00000 Uiso 1.00
C50 C 0.33836187 0.32984066 0.37858609 0.00000 Uiso 1.00
C51 C 0.49817357 0.20965423 0.37857181 0.00000 Uiso 1.00
C52 C 0.74242635 0.39110563 0.37854556 0.00000 Uiso 1.00
C53 C 0.74606741 0.50660825 0.37855360 0.00000 Uiso 1.00
C54 C 0.91357997 0.39015709 0.37886637 0.00000 Uiso 1.00
C55 C 0.91474151 0.50087466 0.37890900 0.00000 Uiso 1.00
C56 C 0.08274949 0.39034051 0.37892005 0.00000 Uiso 1.00
C57 C 0.08156562 0.50097306 0.37888768 0.00000 Uiso 1.00
C58 C 0.25395628 0.39129737 0.37868139 0.00000 Uiso 1.00
C59 C 0.25032497 0.50677480 0.37865416 0.00000 Uiso 1.00
C60 C 0.49817480 0.31795473 0.37840183 0.00000 Uiso 1.00
C61 C 0.32229881 0.67112809 0.37857322 0.00000 Uiso 1.00
C62 C 0.67405551 0.67098749 0.37828571 0.00000 Uiso 1.00
C63 C 0.48378805 0.55433373 0.49402811 0.00000 Uiso 1.00
N64 N 0.42124404 0.37482844 0.37842453 0.00000 Uiso 1.00
N65 N 0.57523403 0.37460102 0.37826590 0.00000 Uiso 1.00
N66 N 0.32602726 0.56583073 0.37860221 0.00000 Uiso 1.00
N67 N 0.67036343 0.56567169 0.37826173 0.00000 Uiso 1.00
N68 N 0.40324090 0.71932376 0.37852789 0.00000 Uiso 1.00
N69 N 0.59302137 0.71912905 0.37830919 0.00000 Uiso 1.00
O70 O 0.47599401 0.55292992 0.54641503 0.00000 Uiso 1.00
Er71 Er 0.49826833 0.55371941 0.38016479 0.00000 Uiso 1.00

## Sheet: Ca SAC bare
Column1
data_CNCa
_audit_creation_date 2023-12-03
_audit_creation_method 'Materials Studio'
_symmetry_space_group_name_H-M 'P1'
_symmetry_Int_Tables_number 1
_symmetry-cell_setting unknown
loop_
_symmetry_equiv_pos_as_xyz
x,y,z
_cell_length_a 7.47919
_cell_length_b 12.6811
_cell_length_c 16.7981
_cell_angle_alpha 89.3112
_cell_angle_beta 90
_cell_angle_gamma 90.0004
loop_
_atom_site_label
_atom_site_type_symbol
_atom_site_fract_x
_atom_site_fract_y
_atom_site_fract_z
_atom_site_U_iso_or_equiv
_atom_site_adp_type
_atom_site_occupancy
C1 C 0.00053419 -0.00055127 0.25695804 0.00000 Uiso 1.00
C2 C 0.00052063 0.11168384 0.25804985 0.00000 Uiso 1.00
C3 C 0.33544502 -0.00057310 0.25519375 0.00000 Uiso 1.00
C4 C 0.83541043 0.49878538 0.24860796 0.00000 Uiso 1.00
C5 C 0.33543489 0.11174626 0.25627175 0.00000 Uiso 1.00
C6 C 0.83539950 0.61266050 0.24733289 0.00000 Uiso 1.00
C7 C 0.66568787 -0.00059491 0.25521030 0.00000 Uiso 1.00
C8 C 0.16596015 0.49882356 0.24810609 0.00000 Uiso 1.00
C9 C 0.66560746 0.11173462 0.25628588 0.00000 Uiso 1.00
C10 C 0.16597598 0.61269871 0.24680292 0.00000 Uiso 1.00
C11 C 0.83321577 0.16657434 0.25762712 0.00000 Uiso 1.00
C12 C 0.83427048 0.27852580 0.25620706 0.00000 Uiso 1.00
C13 C 0.33019564 0.77333221 0.24740430 0.00000 Uiso 1.00
C14 C 0.16782513 0.16659475 0.25759899 0.00000 Uiso 1.00
C15 C 0.16688927 0.27853275 0.25604544 0.00000 Uiso 1.00
C16 C 0.67119967 0.77328212 0.24777343 0.00000 Uiso 1.00
C17 C 0.50049453 0.17025582 0.25502300 0.00000 Uiso 1.00
C18 C 0.00071971 0.66604036 0.24975602 0.00000 Uiso 1.00
C19 C 0.50053379 0.28320750 0.25192454 0.00000 Uiso 1.00
C20 C 0.00071775 0.77833960 0.25189164 0.00000 Uiso 1.00
C21 C 0.67104449 0.33813001 0.25134107 0.00000 Uiso 1.00
C22 C 0.16698600 0.83279354 0.25275370 0.00000 Uiso 1.00
C23 C 0.16783940 0.94460531 0.25554673 0.00000 Uiso 1.00
C24 C 0.00059892 0.33302402 0.25524167 0.00000 Uiso 1.00
C25 C 0.50069204 0.82823946 0.24792196 0.00000 Uiso 1.00
C26 C 0.00067775 0.44538776 0.25209578 0.00000 Uiso 1.00
C27 C 0.50056970 0.94099251 0.25279117 0.00000 Uiso 1.00
C28 C 0.33008617 0.33813555 0.25101889 0.00000 Uiso 1.00
C29 C 0.83437611 0.83275836 0.25291255 0.00000 Uiso 1.00
C30 C 0.83330622 0.94456799 0.25551801 0.00000 Uiso 1.00
N31 N 0.32295458 0.66704595 0.24182877 0.00000 Uiso 1.00
N32 N 0.67832833 0.66696860 0.24257039 0.00000 Uiso 1.00
N33 N 0.67823351 0.44456329 0.24510547 0.00000 Uiso 1.00
N34 N 0.32300100 0.44453929 0.24443343 0.00000 Uiso 1.00
Ca35 Ca 0.50129100 0.55559024 0.17529319 0.00000 Uiso 1.00

## Sheet: Ca SAC-COOH
Column1
data_OCaHCN
_audit_creation_date 2023-12-03
_audit_creation_method 'Materials Studio'
_symmetry_space_group_name_H-M 'P1'
_symmetry_Int_Tables_number 1
_symmetry-cell_setting unknown
loop_
_symmetry_equiv_pos_as_xyz
x,y,z
_cell_length_a 7.47919
_cell_length_b 12.6811
_cell_length_c 16.7981
_cell_angle_alpha 89.3112
_cell_angle_beta 90
_cell_angle_gamma 90.0004
loop_
_atom_site_label
_atom_site_type_symbol
_atom_site_fract_x
_atom_site_fract_y
_atom_site_fract_z
_atom_site_U_iso_or_equiv
_atom_site_adp_type
_atom_site_occupancy
H1 H 0.78322025 0.57840280 0.54260546 0.00000 Uiso 1.00
C2 C 0.58573456 0.56656467 0.47310863 0.00000 Uiso 1.00
C3 C -0.00517963 0.00104827 0.23877638 0.00000 Uiso 1.00
C4 C -0.00522688 0.11320273 0.23885480 0.00000 Uiso 1.00
C5 C 0.32977301 0.00069677 0.24117925 0.00000 Uiso 1.00
C6 C 0.82927881 0.49935849 0.24681129 0.00000 Uiso 1.00
C7 C 0.32972469 0.11345142 0.24128680 0.00000 Uiso 1.00
C8 C 0.82928424 0.61469670 0.24658778 0.00000 Uiso 1.00
C9 C 0.65998134 0.00072860 0.24106238 0.00000 Uiso 1.00
C10 C 0.16092983 0.49939478 0.24441065 0.00000 Uiso 1.00
C11 C 0.65998037 0.11350208 0.24118620 0.00000 Uiso 1.00
C12 C 0.16091191 0.61469447 0.24432030 0.00000 Uiso 1.00
C13 C 0.82745007 0.16800793 0.23987577 0.00000 Uiso 1.00
C14 C 0.82857354 0.28004278 0.24149971 0.00000 Uiso 1.00
C15 C 0.32420862 0.77437189 0.24546736 0.00000 Uiso 1.00
C16 C 0.16225621 0.16796052 0.23992633 0.00000 Uiso 1.00
C17 C 0.16160077 0.28000998 0.24109256 0.00000 Uiso 1.00
C18 C 0.66635781 0.77436137 0.24679060 0.00000 Uiso 1.00
C19 C 0.49491037 0.17194746 0.24303364 0.00000 Uiso 1.00
C20 C -0.00507317 0.66792147 0.24170378 0.00000 Uiso 1.00
C21 C 0.49513714 0.28515328 0.24654693 0.00000 Uiso 1.00
C22 C -0.00481336 0.77988121 0.24093523 0.00000 Uiso 1.00
C23 C 0.66628185 0.33960771 0.24724516 0.00000 Uiso 1.00
C24 C 0.16170665 0.83418823 0.24085953 0.00000 Uiso 1.00
C25 C 0.16230723 0.94625959 0.23978762 0.00000 Uiso 1.00
C26 C -0.00490514 0.33435769 0.24122095 0.00000 Uiso 1.00
C27 C 0.49526179 0.82886186 0.24607609 0.00000 Uiso 1.00
C28 C -0.00509450 0.44626861 0.24189180 0.00000 Uiso 1.00
C29 C 0.49498647 0.94217416 0.24277519 0.00000 Uiso 1.00
C30 C 0.32407586 0.33967524 0.24582596 0.00000 Uiso 1.00
C31 C 0.82865508 0.83416432 0.24123558 0.00000 Uiso 1.00
C32 C 0.82748144 0.94623872 0.23969203 0.00000 Uiso 1.00
N33 N 0.31670175 0.66736975 0.24949446 0.00000 Uiso 1.00
N34 N 0.67410835 0.66752902 0.25324356 0.00000 Uiso 1.00
N35 N 0.67411644 0.44627666 0.25380689 0.00000 Uiso 1.00
N36 N 0.31671940 0.44656804 0.24975066 0.00000 Uiso 1.00
O37 O 0.65367894 0.57312332 0.54823967 0.00000 Uiso 1.00
O38 O 0.41945228 0.55876202 0.46822204 0.00000 Uiso 1.00
Ca39 Ca 0.49089660 0.55619240 0.33133797 0.00000 Uiso 1.00

## Sheet: Ca SAC-CO
Column1
data_CaCNO
_audit_creation_date 2023-12-03
_audit_creation_method 'Materials Studio'
_symmetry_space_group_name_H-M 'P1'
_symmetry_Int_Tables_number 1
_symmetry-cell_setting unknown
loop_
_symmetry_equiv_pos_as_xyz
x,y,z
_cell_length_a 7.47919
_cell_length_b 12.6811
_cell_length_c 16.7981
_cell_angle_alpha 89.3112
_cell_angle_beta 90
_cell_angle_gamma 90.0004
loop_
_atom_site_label
_atom_site_type_symbol
_atom_site_fract_x
_atom_site_fract_y
_atom_site_fract_z
_atom_site_U_iso_or_equiv
_atom_site_adp_type
_atom_site_occupancy
C1 C 0.56768268 0.58625960 0.47705451 0.00000 Uiso 1.00
C2 C -0.00119757 -0.00147140 0.24041078 0.00000 Uiso 1.00
C3 C -0.00102289 0.11071668 0.23938383 0.00000 Uiso 1.00
C4 C 0.33385246 -0.00145696 0.24192890 0.00000 Uiso 1.00
C5 C 0.83366481 0.49784551 0.24250760 0.00000 Uiso 1.00
C6 C 0.33389787 0.11084103 0.24102853 0.00000 Uiso 1.00
C7 C 0.83378205 0.61175832 0.24356555 0.00000 Uiso 1.00
C8 C 0.66400554 -0.00139952 0.24230192 0.00000 Uiso 1.00
C9 C 0.16431468 0.49777062 0.23841233 0.00000 Uiso 1.00
C10 C 0.66412940 0.11091196 0.24152846 0.00000 Uiso 1.00
C11 C 0.16438310 0.61165767 0.23938805 0.00000 Uiso 1.00
C12 C 0.83176045 0.16569835 0.23952451 0.00000 Uiso 1.00
C13 C 0.83275048 0.27764941 0.23899964 0.00000 Uiso 1.00
C14 C 0.32858588 0.77210275 0.24302814 0.00000 Uiso 1.00
C15 C 0.16627278 0.16563222 0.23908998 0.00000 Uiso 1.00
C16 C 0.16524175 0.27754044 0.23791103 0.00000 Uiso 1.00
C17 C 0.66967315 0.77219486 0.24548095 0.00000 Uiso 1.00
C18 C 0.49901554 0.16946030 0.24201866 0.00000 Uiso 1.00
C19 C -0.00107296 0.66523047 0.23923019 0.00000 Uiso 1.00
C20 C 0.49900617 0.28238846 0.24295092 0.00000 Uiso 1.00
C21 C -0.00090917 0.77754586 0.24001364 0.00000 Uiso 1.00
C22 C 0.66963066 0.33730060 0.24307041 0.00000 Uiso 1.00
C23 C 0.16539804 0.83196731 0.24027136 0.00000 Uiso 1.00
C24 C 0.16620331 0.94378825 0.24084550 0.00000 Uiso 1.00
C25 C -0.00098216 0.33209031 0.23756929 0.00000 Uiso 1.00
C26 C 0.49910378 0.82698591 0.24507145 0.00000 Uiso 1.00
C27 C -0.00126229 0.44442906 0.23751720 0.00000 Uiso 1.00
C28 C 0.49894438 0.93998703 0.24337535 0.00000 Uiso 1.00
C29 C 0.32844748 0.33725078 0.24072803 0.00000 Uiso 1.00
C30 C 0.83268143 0.83190780 0.24127231 0.00000 Uiso 1.00
C31 C 0.83150111 0.94376958 0.24114747 0.00000 Uiso 1.00
N32 N 0.32142995 0.66555001 0.24457508 0.00000 Uiso 1.00
N33 N 0.67717092 0.66564412 0.25056515 0.00000 Uiso 1.00
N34 N 0.67696800 0.44362018 0.24809807 0.00000 Uiso 1.00
N35 N 0.32142878 0.44370179 0.24252070 0.00000 Uiso 1.00
O36 O 0.60755945 0.60183680 0.54141398 0.00000 Uiso 1.00
Ca37 Ca 0.49338095 0.55229689 0.31559419 0.00000 Uiso 1.00

## Sheet: Fe SAC bare
Column1
data_CNFe
_audit_creation_date 2023-12-03
_audit_creation_method 'Materials Studio'
_symmetry_space_group_name_H-M 'P1'
_symmetry_Int_Tables_number 1
_symmetry-cell_setting unknown
loop_
_symmetry_equiv_pos_as_xyz
x,y,z
_cell_length_a 7.49178
_cell_length_b 12.5878
_cell_length_c 16.7981
_cell_angle_alpha 89.3061
_cell_angle_beta 90
_cell_angle_gamma 90.0009
loop_
_atom_site_label
_atom_site_type_symbol
_atom_site_fract_x
_atom_site_fract_y
_atom_site_fract_z
_atom_site_U_iso_or_equiv
_atom_site_adp_type
_atom_site_occupancy
C1 C 0.00068947 0.99905245 0.24731669 0.00000 Uiso 1.00
C2 C 0.00074504 0.11214310 0.24996098 0.00000 Uiso 1.00
C3 C 0.33599151 0.99916841 0.24755960 0.00000 Uiso 1.00
C4 C 0.83889871 0.49982565 0.25176241 0.00000 Uiso 1.00
C5 C 0.33605600 0.11221133 0.25020536 0.00000 Uiso 1.00
C6 C 0.83887746 0.61154713 0.24914866 0.00000 Uiso 1.00
C7 C 0.66537689 0.99911707 0.24747058 0.00000 Uiso 1.00
C8 C 0.16221859 0.49983714 0.25195976 0.00000 Uiso 1.00
C9 C 0.66539158 0.11215453 0.25013285 0.00000 Uiso 1.00
C10 C 0.16225162 0.61154672 0.24927036 0.00000 Uiso 1.00
C11 C 0.83279318 0.16716225 0.25126148 0.00000 Uiso 1.00
C12 C 0.83319008 0.27991862 0.25312213 0.00000 Uiso 1.00
C13 C 0.33194896 0.77113697 0.24637531 0.00000 Uiso 1.00
C14 C 0.16864108 0.16718450 0.25134047 0.00000 Uiso 1.00
C15 C 0.16811384 0.27994111 0.25316094 0.00000 Uiso 1.00
C16 C 0.66919992 0.77113109 0.24634776 0.00000 Uiso 1.00
C17 C 0.50073398 0.17090677 0.25171460 0.00000 Uiso 1.00
C18 C 0.00056163 0.66649476 0.24786543 0.00000 Uiso 1.00
C19 C 0.50061083 0.28503484 0.25324047 0.00000 Uiso 1.00
C20 C 0.00062002 0.77852210 0.24597966 0.00000 Uiso 1.00
C21 C 0.66928259 0.34025596 0.25321290 0.00000 Uiso 1.00
C22 C 0.16807916 0.83132770 0.24578029 0.00000 Uiso 1.00
C23 C 0.16861130 0.94409498 0.24648811 0.00000 Uiso 1.00
C24 C 0.00066221 0.33275484 0.25358145 0.00000 Uiso 1.00
C25 C 0.50056997 0.82639177 0.24597770 0.00000 Uiso 1.00
C26 C 0.00057791 0.44483042 0.25303760 0.00000 Uiso 1.00
C27 C 0.50064501 0.94049318 0.24667102 0.00000 Uiso 1.00
C28 C 0.33196063 0.34031837 0.25329972 0.00000 Uiso 1.00
C29 C 0.83314262 0.83130353 0.24575837 0.00000 Uiso 1.00
C30 C 0.83273160 0.94406738 0.24643398 0.00000 Uiso 1.00
N31 N 0.32421310 0.66237749 0.24806450 0.00000 Uiso 1.00
N32 N 0.67691015 0.66237587 0.24793427 0.00000 Uiso 1.00
N33 N 0.67694824 0.44901670 0.25233877 0.00000 Uiso 1.00
N34 N 0.32421188 0.44905846 0.25251357 0.00000 Uiso 1.00
Fe35 Fe 0.50056635 0.55573755 0.25015601 0.00000 Uiso 1.00

## Sheet: Fe SAC-COOH
Column1
data_OFeHCN
_audit_creation_date 2023-12-03
_audit_creation_method 'Materials Studio'
_symmetry_space_group_name_H-M 'P1'
_symmetry_Int_Tables_number 1
_symmetry-cell_setting unknown
loop_
_symmetry_equiv_pos_as_xyz
x,y,z
_cell_length_a 7.49178
_cell_length_b 12.5878
_cell_length_c 16.7981
_cell_angle_alpha 89.3061
_cell_angle_beta 90
_cell_angle_gamma 90.0009
loop_
_atom_site_label
_atom_site_type_symbol
_atom_site_fract_x
_atom_site_fract_y
_atom_site_fract_z
_atom_site_U_iso_or_equiv
_atom_site_adp_type
_atom_site_occupancy
H1 H 0.73522234 0.56135393 0.38071832 0.00000 Uiso 1.00
C2 C 0.47926022 0.55452991 0.37588241 0.00000 Uiso 1.00
C3 C 0.00077363 0.00098955 0.25270931 0.00000 Uiso 1.00
C4 C 0.00077557 0.11422362 0.25313584 0.00000 Uiso 1.00
C5 C 0.33603627 0.00094386 0.25307911 0.00000 Uiso 1.00
C6 C 0.83905039 0.50178969 0.24705967 0.00000 Uiso 1.00
C7 C 0.33601721 0.11426482 0.25332586 0.00000 Uiso 1.00
C8 C 0.83893459 0.61351988 0.24676524 0.00000 Uiso 1.00
C9 C 0.66548524 0.00092063 0.25359878 0.00000 Uiso 1.00
C10 C 0.16295642 0.50177476 0.24437589 0.00000 Uiso 1.00
C11 C 0.66552724 0.11423110 0.25381889 0.00000 Uiso 1.00
C12 C 0.16283606 0.61368668 0.24422377 0.00000 Uiso 1.00
C13 C 0.83283315 0.16934050 0.25296721 0.00000 Uiso 1.00
C14 C 0.83321514 0.28215854 0.25114400 0.00000 Uiso 1.00
C15 C 0.33201586 0.77282149 0.24911818 0.00000 Uiso 1.00
C16 C 0.16871185 0.16929893 0.25249481 0.00000 Uiso 1.00
C17 C 0.16830198 0.28211772 0.25008760 0.00000 Uiso 1.00
C18 C 0.66933996 0.77289285 0.25074327 0.00000 Uiso 1.00
C19 C 0.50078212 0.17296662 0.25349982 0.00000 Uiso 1.00
C20 C 0.00102317 0.66861746 0.24519608 0.00000 Uiso 1.00
C21 C 0.50070118 0.28729503 0.25242014 0.00000 Uiso 1.00
C22 C 0.00078537 0.78049914 0.24790284 0.00000 Uiso 1.00
C23 C 0.66935318 0.34243551 0.25162748 0.00000 Uiso 1.00
C24 C 0.16823871 0.83319485 0.24915603 0.00000 Uiso 1.00
C25 C 0.16875217 0.94598695 0.25179313 0.00000 Uiso 1.00
C26 C 0.00083820 0.33487953 0.24898043 0.00000 Uiso 1.00
C27 C 0.50072188 0.82795293 0.25185700 0.00000 Uiso 1.00
C28 C 0.00116199 0.44678870 0.24583238 0.00000 Uiso 1.00
C29 C 0.50073824 0.94223485 0.25316845 0.00000 Uiso 1.00
C30 C 0.33204620 0.34247175 0.24966523 0.00000 Uiso 1.00
C31 C 0.83316745 0.83317620 0.25011822 0.00000 Uiso 1.00
C32 C 0.83277529 0.94591690 0.25233824 0.00000 Uiso 1.00
N33 N 0.32485903 0.66387964 0.24708557 0.00000 Uiso 1.00
N34 N 0.67618492 0.66370995 0.25006783 0.00000 Uiso 1.00
N35 N 0.67630512 0.45157268 0.25068201 0.00000 Uiso 1.00
N36 N 0.32490101 0.45146668 0.24697813 0.00000 Uiso 1.00
O37 O 0.63435795 0.55812474 0.41773824 0.00000 Uiso 1.00
O38 O 0.33701634 0.54991444 0.40980325 0.00000 Uiso 1.00
Fe39 Fe 0.49996572 0.55752597 0.25873016 0.00000 Uiso 1.00

## Sheet: Fe SAC-CO
Column1
data_FeCNO
_audit_creation_date 2023-12-03
_audit_creation_method 'Materials Studio'
_symmetry_space_group_name_H-M 'P1'
_symmetry_Int_Tables_number 1
_symmetry-cell_setting unknown
loop_
_symmetry_equiv_pos_as_xyz
x,y,z
_cell_length_a 7.49178
_cell_length_b 12.5878
_cell_length_c 16.7981
_cell_angle_alpha 89.3061
_cell_angle_beta 90
_cell_angle_gamma 90.0009
loop_
_atom_site_label
_atom_site_type_symbol
_atom_site_fract_x
_atom_site_fract_y
_atom_site_fract_z
_atom_site_U_iso_or_equiv
_atom_site_adp_type
_atom_site_occupancy
C1 C 0.50911441 0.55952938 0.36769877 0.00000 Uiso 1.00
C2 C 0.00353015 0.99992177 0.24992104 0.00000 Uiso 1.00
C3 C 0.00320602 0.11310464 0.25168769 0.00000 Uiso 1.00
C4 C 0.33865059 0.99974709 0.25130805 0.00000 Uiso 1.00
C5 C 0.84060603 0.50039112 0.24503737 0.00000 Uiso 1.00
C6 C 0.33837162 0.11320668 0.25282423 0.00000 Uiso 1.00
C7 C 0.84078889 0.61271200 0.24367617 0.00000 Uiso 1.00
C8 C 0.66816735 0.99971900 0.25166194 0.00000 Uiso 1.00
C9 C 0.16542061 0.50037852 0.24564881 0.00000 Uiso 1.00
C10 C 0.66783583 0.11317958 0.25302893 0.00000 Uiso 1.00
C11 C 0.16549664 0.61270096 0.24414256 0.00000 Uiso 1.00
C12 C 0.83502233 0.16810693 0.25224679 0.00000 Uiso 1.00
C13 C 0.83514343 0.28101827 0.25109871 0.00000 Uiso 1.00
C14 C 0.33448504 0.77175052 0.24812378 0.00000 Uiso 1.00
C15 C 0.17111172 0.16817381 0.25223129 0.00000 Uiso 1.00
C16 C 0.17044369 0.28104774 0.25131440 0.00000 Uiso 1.00
C17 C 0.67208375 0.77178338 0.24814718 0.00000 Uiso 1.00
C18 C 0.50305094 0.17188746 0.25381998 0.00000 Uiso 1.00
C19 C 0.00313936 0.66752881 0.24273104 0.00000 Uiso 1.00
C20 C 0.50285537 0.28639108 0.25409692 0.00000 Uiso 1.00
C21 C 0.00322796 0.77933104 0.24499357 0.00000 Uiso 1.00
C22 C 0.67163106 0.34138251 0.25215375 0.00000 Uiso 1.00
C23 C 0.17092165 0.83202415 0.24670530 0.00000 Uiso 1.00
C24 C 0.17148437 0.94484174 0.24906482 0.00000 Uiso 1.00
C25 C 0.00274853 0.33380541 0.24936339 0.00000 Uiso 1.00
C26 C 0.50334093 0.82665357 0.24984369 0.00000 Uiso 1.00
C27 C 0.00295304 0.44557625 0.24534370 0.00000 Uiso 1.00
C28 C 0.50341795 0.94107269 0.25116852 0.00000 Uiso 1.00
C29 C 0.33403594 0.34134869 0.25265020 0.00000 Uiso 1.00
C30 C 0.83568500 0.83211146 0.24679652 0.00000 Uiso 1.00
C31 C 0.83547406 0.94494201 0.24929027 0.00000 Uiso 1.00
N32 N 0.32636545 0.66276376 0.24837818 0.00000 Uiso 1.00
N33 N 0.67994623 0.66282191 0.24783079 0.00000 Uiso 1.00
N34 N 0.67969231 0.45037481 0.25044883 0.00000 Uiso 1.00
N35 N 0.32621410 0.45035450 0.25133664 0.00000 Uiso 1.00
O36 O 0.51643331 0.56256177 0.43740041 0.00000 Uiso 1.00
Fe37 Fe 0.50332434 0.55675802 0.26617945 0.00000 Uiso 1.00
