# Supplementary material for: Lanthanide single-atom catalysts for efficient CO2-to-CO electroreduction
Source: Nat Commun. 2025 Mar 27;16:2985. doi: 10.1038/s41467-025-57464-8 (PMC11947204; doi:10.1038/s41467-025-57464-8)
Supplement: Supplementary file 5 — Source Data [file 41467_2025_57464_MOESM5_ESM.xlsx]

## Sheet: Figure 1c
	Er SAC	Ca SAC	Fe SAC
Reaction Coordinate	ΔG (eV)	ΔG (eV)	ΔG (eV)
* + CO2	0	0	0
*COOH	0.606	1.463	0.631
*CO	0.265	0.677	-0.451
CO	0.61	0.61	0.61

## Sheet: Figure 1e
	Catalysts	Charge transfer (e)
	Er SAC	0.05008
	Ca SAC	0.03636
	Fe SAC	0.05849

## Sheet: Figure 1f
	Catalysts	Charge transfer (e)
	Er SAC	0.01218
	Ca SAC	0.00513
	Fe SAC	0.13603

## Sheet: Figure 2c
	Photon energy (eV)	Normalized adsorption (arb. Units)
		NC	Er SAC
	270	0.04024	0.04067
	270.1	0.04018	0.0407
	270.2	0.04012	0.04073
	270.3	0.04007	0.04077
	270.4	0.04003	0.0408
	270.5	0.04	0.04084
	270.6	0.03997	0.04087
	270.7	0.03995	0.04091
	270.8	0.03993	0.04095
	270.9	0.03993	0.04099
	271	0.03993	0.04103
	271.1	0.03994	0.04108
	271.2	0.03996	0.04112
	271.3	0.03998	0.04116
	271.4	0.04001	0.0412
	271.5	0.04004	0.04124
	271.6	0.04007	0.04127
	271.7	0.04011	0.04129
	271.8	0.04014	0.04132
	271.9	0.04018	0.04134
	272	0.04021	0.04136
	272.1	0.04024	0.04138
	272.2	0.04028	0.0414
	272.3	0.04031	0.04141
	272.4	0.04034	0.04144
	272.5	0.04036	0.04147
	272.6	0.04039	0.0415
	272.7	0.04042	0.04153
	272.8	0.04046	0.04157
	272.9	0.04049	0.04162
	273	0.04053	0.04167
	273.1	0.04057	0.04174
	273.2	0.04061	0.04181
	273.3	0.04066	0.04189
	273.4	0.04071	0.04197
	273.5	0.04076	0.04205
	273.6	0.04082	0.04214
	273.7	0.04089	0.04222
	273.8	0.04096	0.04231
	273.9	0.04103	0.04239
	274	0.04111	0.04248
	274.1	0.04118	0.04256
	274.2	0.04126	0.04265
	274.3	0.04135	0.04274
	274.4	0.04144	0.04284
	274.5	0.04153	0.04294
	274.6	0.04163	0.04303
	274.7	0.04173	0.04313
	274.8	0.04184	0.04324
	274.9	0.04194	0.04336
	275	0.04205	0.04347
	275.1	0.04217	0.0436
	275.2	0.04228	0.04372
	275.3	0.04239	0.04384
	275.4	0.04251	0.04397
	275.5	0.04263	0.0441
	275.6	0.04276	0.04423
	275.7	0.04288	0.04436
	275.8	0.04301	0.04448
	275.9	0.04313	0.0446
	276	0.04326	0.04473
	276.1	0.04339	0.04486
	276.2	0.04352	0.045
	276.3	0.04366	0.04512
	276.4	0.0438	0.04525
	276.5	0.04394	0.04538
	276.6	0.04409	0.04552
	276.7	0.04423	0.04566
	276.8	0.04438	0.0458
	276.9	0.04453	0.04594
	277	0.04468	0.04609
	277.1	0.04484	0.04624
	277.2	0.045	0.04639
	277.3	0.04516	0.04654
	277.4	0.04533	0.04669
	277.5	0.0455	0.04684
	277.6	0.04567	0.04699
	277.7	0.04584	0.04715
	277.8	0.04602	0.04731
	277.9	0.0462	0.04749
	278	0.04639	0.04766
	278.1	0.04658	0.04783
	278.2	0.04677	0.04801
	278.3	0.04698	0.04818
	278.4	0.04718	0.04837
	278.5	0.04739	0.04858
	278.6	0.04761	0.04879
	278.7	0.04783	0.049
	278.8	0.04805	0.04922
	278.9	0.04828	0.04945
	279	0.04852	0.04968
	279.1	0.04876	0.0499
	279.2	0.049	0.05014
	279.3	0.04926	0.05037
	279.4	0.04951	0.05063
	279.5	0.04978	0.05089
	279.6	0.05006	0.05114
	279.7	0.05035	0.05142
	279.8	0.05064	0.05169
	279.9	0.05095	0.05199
	280	0.05128	0.05228
	280.1	0.05162	0.0526
	280.2	0.05197	0.05293
	280.3	0.05235	0.0533
	280.4	0.05274	0.05365
	280.5	0.05315	0.05404
	280.6	0.05357	0.05443
	280.7	0.05401	0.05486
	280.8	0.05447	0.05527
	280.9	0.05493	0.05576
	281	0.05541	0.05623
	281.1	0.0559	0.05672
	281.2	0.0564	0.05721
	281.3	0.05691	0.05771
	281.4	0.05744	0.05819
	281.5	0.058	0.05875
	281.6	0.05859	0.05928
	281.7	0.05924	0.05992
	281.8	0.05995	0.06055
	281.9	0.06076	0.06135
	282	0.06167	0.06216
	282.1	0.06275	0.06322
	282.2	0.06398	0.06429
	282.3	0.06541	0.06569
	282.4	0.06704	0.06713
	282.5	0.06888	0.06902
	282.6	0.07093	0.07091
	282.7	0.0732	0.07341
	282.8	0.07568	0.07589
	282.9	0.0784	0.07893
	283	0.08146	0.0819
	283.1	0.08491	0.08553
	283.2	0.08881	0.0892
	283.3	0.09329	0.09339
	283.4	0.09844	0.09789
	283.5	0.10438	0.10313
	283.6	0.11118	0.10917
	283.7	0.11892	0.11636
	283.8	0.12756	0.12485
	283.9	0.13707	0.13462
	284	0.14729	0.14486
	284.1	0.15805	0.15595
	284.2	0.16905	0.16788
	284.3	0.18002	0.17987
	284.4	0.19059	0.19165
	284.5	0.20044	0.20254
	284.6	0.20923	0.21209
	284.7	0.21673	0.22004
	284.8	0.22274	0.22595
	284.9	0.22713	0.23008
	285	0.22988	0.23188
	285.1	0.23105	0.2321
	285.2	0.23077	0.23067
	285.3	0.22927	0.22821
	285.4	0.22681	0.22491
	285.5	0.22365	0.22126
	285.6	0.22005	0.21747
	285.7	0.21627	0.21354
	285.8	0.21251	0.20959
	285.9	0.20895	0.20638
	286	0.2057	0.20388
	286.1	0.20287	0.20148
	286.2	0.20047	0.19968
	286.3	0.19854	0.19785
	286.4	0.19704	0.19659
	286.5	0.19596	0.1955
	286.6	0.19526	0.19495
	286.7	0.19495	0.19472
	286.8	0.19499	0.19498
	286.9	0.19536	0.19571
	287	0.19608	0.19674
	287.1	0.19714	0.19799
	287.2	0.19853	0.19951
	287.3	0.20024	0.20127
	287.4	0.20221	0.20335
	287.5	0.2044	0.20588
	287.6	0.20674	0.20859
	287.7	0.20915	0.21132
	287.8	0.21156	0.21405
	287.9	0.21386	0.21675
	288	0.21601	0.21937
	288.1	0.21792	0.22174
	288.2	0.21954	0.22363
	288.3	0.22081	0.22523
	288.4	0.22173	0.22634
	288.5	0.22231	0.22697
	288.6	0.22257	0.22703
	288.7	0.22258	0.22666
	288.8	0.22239	0.22589
	288.9	0.22208	0.22484
	289	0.22169	0.2238
	289.1	0.22132	0.22279
	289.2	0.22104	0.22198
	289.3	0.22088	0.22135
	289.4	0.22086	0.22077
	289.5	0.22099	0.22034
	289.6	0.22128	0.22017
	289.7	0.2217	0.22029
	289.8	0.22225	0.22061
	289.9	0.22288	0.22095
	290	0.22356	0.22128
	290.1	0.22423	0.22178
	290.2	0.22486	0.2222
	290.3	0.22543	0.22253
	290.4	0.22593	0.22281
	290.5	0.22635	0.22308
	290.6	0.2267	0.22325
	290.7	0.22698	0.22334
	290.8	0.22719	0.22338
	290.9	0.22736	0.22338
	291	0.22749	0.2233
	291.1	0.2276	0.22324
	291.2	0.22767	0.22322
	291.3	0.22771	0.22331
	291.4	0.22775	0.22344
	291.5	0.2278	0.22368
	291.6	0.22787	0.22395
	291.7	0.22796	0.22422
	291.8	0.22806	0.22452
	291.9	0.22814	0.22485
	292	0.2282	0.22514
	292.1	0.22823	0.22544
	292.2	0.22824	0.22574
	292.3	0.22825	0.22603
	292.4	0.22825	0.22628
	292.5	0.22826	0.2265
	292.6	0.22827	0.22674
	292.7	0.22826	0.227
	292.8	0.22823	0.22726
	292.9	0.22818	0.22753
	293	0.22808	0.22785
	293.1	0.22795	0.22817
	293.2	0.2278	0.22844
	293.3	0.22766	0.22864
	293.4	0.22751	0.22873
	293.5	0.22735	0.22872
	293.6	0.22717	0.22864
	293.7	0.22696	0.22853
	293.8	0.22674	0.22833
	293.9	0.22651	0.2281
	294	0.22629	0.22786
	294.1	0.22611	0.22761
	294.2	0.22598	0.22732
	294.3	0.2259	0.22705
	294.4	0.22586	0.22678
	294.5	0.22586	0.2265
	294.6	0.22588	0.22628
	294.7	0.22593	0.22612
	294.8	0.22601	0.22607
	294.9	0.22612	0.22609
	295	0.22626	0.22614
	295.1	0.22645	0.22622
	295.2	0.22666	0.22638
	295.3	0.2269	0.2266
	295.4	0.22716	0.22692
	295.5	0.22743	0.22727
	295.6	0.2277	0.22768
	295.7	0.22798	0.22814
	295.8	0.22829	0.22866
	295.9	0.22863	0.22915
	296	0.22904	0.22972
	296.1	0.2295	0.23032
	296.2	0.23003	0.23092
	296.3	0.23062	0.23154
	296.4	0.23125	0.23224
	296.5	0.23193	0.23306
	296.6	0.23266	0.234
	296.7	0.23341	0.23506
	296.8	0.23417	0.23621
	296.9	0.23492	0.2374
	297	0.23563	0.23859
	297.1	0.23628	0.23969
	297.2	0.23682	0.24068
	297.3	0.23722	0.24148
	297.4	0.23747	0.24216
	297.5	0.23754	0.24262
	297.6	0.23744	0.24287
	297.7	0.2372	0.24285
	297.8	0.23684	0.24264
	297.9	0.2364	0.2422
	298	0.23592	0.24164
	298.1	0.23542	0.241
	298.2	0.23494	0.24035
	298.3	0.23452	0.23981
	298.4	0.2342	0.23942
	298.5	0.23402	0.23922
	298.6	0.234	0.23925
	298.7	0.23418	0.2394
	298.8	0.23458	0.2397
	298.9	0.2352	0.2402
	299	0.23602	0.24087
	299.1	0.23703	0.24172
	299.2	0.23817	0.24276
	299.3	0.23941	0.24401
	299.4	0.24071	0.24549
	299.5	0.24203	0.24708
	299.6	0.24332	0.24873
	299.7	0.24457	0.25035
	299.8	0.24571	0.25184
	299.9	0.2467	0.25309
	300	0.24752	0.25406
	300.1	0.24812	0.25475
	300.2	0.24849	0.25513
	300.3	0.24864	0.25525
	300.4	0.24859	0.2551
	300.5	0.24836	0.25467
	300.6	0.248	0.25403
	300.7	0.24755	0.25328
	300.8	0.24704	0.25242
	300.9	0.2465	0.25158
	301	0.24594	0.25081
	301.1	0.2454	0.25021
	301.2	0.24488	0.24976
	301.3	0.2444	0.24936
	301.4	0.24397	0.24906
	301.5	0.2436	0.24882
	301.6	0.24329	0.24857
	301.7	0.24301	0.24832
	301.8	0.24276	0.24811
	301.9	0.24252	0.24794
	302	0.24229	0.24781
	302.1	0.24207	0.24772
	302.2	0.24185	0.24767
	302.3	0.24163	0.24764
	302.4	0.24144	0.24765
	302.5	0.24125	0.24768
	302.6	0.24109	0.2477
	302.7	0.24093	0.24774
	302.8	0.24078	0.24777
	302.9	0.24063	0.24784
	303	0.24047	0.2479
	303.1	0.2403	0.24792
	303.2	0.24012	0.24792
	303.3	0.23993	0.24792
	303.4	0.23972	0.24784
	303.5	0.23949	0.24775
	303.6	0.23926	0.24765
	303.7	0.239	0.24754
	303.8	0.23872	0.2473
	303.9	0.23843	0.24709
	304	0.23813	0.24691
	304.1	0.23782	0.24668
	304.2	0.23751	0.24639
	304.3	0.23717	0.24609
	304.4	0.23683	0.24576
	304.5	0.23649	0.24539
	304.6	0.23614	0.24506
	304.7	0.2358	0.24474
	304.8	0.23546	0.24441
	304.9	0.23514	0.24409
	305	0.23483	0.24379
	305.1	0.23456	0.24353
	305.2	0.23432	0.2433
	305.3	0.23413	0.24308
	305.4	0.23399	0.24288
	305.5	0.2339	0.24272
	305.6	0.23386	0.24255
	305.7	0.23387	0.24248
	305.8	0.23393	0.24247
	305.9	0.23402	0.24242
	306	0.23415	0.24239
	306.1	0.2343	0.24242
	306.2	0.23446	0.24246
	306.3	0.23463	0.2425
	306.4	0.23481	0.24264
	306.5	0.23498	0.24278
	306.6	0.23514	0.24297
	306.7	0.23529	0.24314
	306.8	0.23542	0.24335
	306.9	0.23555	0.24358
	307	0.23566	0.24378
	307.1	0.23576	0.244
	307.2	0.23584	0.24418
	307.3	0.23591	0.24438
	307.4	0.23596	0.24452
	307.5	0.236	0.24464
	307.6	0.23602	0.24474
	307.7	0.23603	0.24478
	307.8	0.23602	0.24483
	307.9	0.23599	0.24492
	308	0.23594	0.24497
	308.1	0.23586	0.24502
	308.2	0.23574	0.24508
	308.3	0.23559	0.2451
	308.4	0.23539	0.24514
	308.5	0.23516	0.24514
	308.6	0.23488	0.24518
	308.7	0.23458	0.24519
	308.8	0.23425	0.24519
	308.9	0.23389	0.24517
	309	0.23352	0.24511
	309.1	0.23315	0.24503
	309.2	0.23277	0.24485
	309.3	0.2324	0.24469
	309.4	0.23204	0.24445
	309.5	0.23168	0.24418
	309.6	0.23134	0.24389
	309.7	0.231	0.24357
	309.8	0.23065	0.24316
	309.9	0.23028	0.24271
	310	0.22989	0.24222
	310.1	0.22944	0.24165
	310.2	0.22894	0.24104
	310.3	0.22839	0.24034
	310.4	0.22778	0.23956
	310.5	0.2271	0.23871
	310.6	0.22636	0.23779
	310.7	0.22557	0.2368
	310.8	0.22472	0.23579
	310.9	0.22383	0.2347
	311	0.22291	0.23358
	311.1	0.22197	0.2325
	311.2	0.22101	0.23134
	311.3	0.22005	0.23019
	311.4	0.21911	0.22906
	311.5	0.21817	0.22797
	311.6	0.21726	0.2269
	311.7	0.21639	0.22589
	311.8	0.21555	0.22493
	311.9	0.21475	0.22399
	312	0.214	0.22312
	312.1	0.2133	0.22231
	312.2	0.21266	0.22156
	312.3	0.21207	0.22087
	312.4	0.21154	0.22028
	312.5	0.21106	0.21974
	312.6	0.21061	0.2193
	312.7	0.21021	0.21889
	312.8	0.20984	0.21854
	312.9	0.20949	0.21824
	313	0.20915	0.21791
	313.1	0.20882	0.21759
	313.2	0.20848	0.21728
	313.3	0.20814	0.21697
	313.4	0.20778	0.21662
	313.5	0.20739	0.21626
	313.6	0.20699	0.21589
	313.7	0.20655	0.21548
	313.8	0.20608	0.21506
	313.9	0.20558	0.2146
	314	0.20505	0.21413
	314.1	0.20449	0.21364
	314.2	0.20389	0.21315
	314.3	0.20326	0.21263
	314.4	0.2026	0.21211
	314.5	0.20192	0.21158
	314.6	0.20123	0.21102
	314.7	0.20053	0.21046
	314.8	0.19983	0.20985
	314.9	0.19914	0.20923
	315	0.19847	0.20863
	315.1	0.19784	0.20804
	315.2	0.19724	0.20746
	315.3	0.19669	0.20692
	315.4	0.19621	0.20644
	315.5	0.19579	0.20599
	315.6	0.19544	0.20558
	315.7	0.19516	0.20525
	315.8	0.19495	0.20502
	315.9	0.1948	0.20487
	316	0.1947	0.20475
	316.1	0.19464	0.20473
	316.2	0.19462	0.20477
	316.3	0.1946	0.2048
	316.4	0.19459	0.20482
	316.5	0.19457	0.20479
	316.6	0.19452	0.20469
	316.7	0.19442	0.20452
	316.8	0.19427	0.20428
	316.9	0.19407	0.20394
	317	0.1938	0.20351
	317.1	0.19348	0.20299
	317.2	0.19311	0.20235
	317.3	0.1927	0.20166
	317.4	0.19226	0.20093
	317.5	0.1918	0.20018
	317.6	0.19135	0.19948
	317.7	0.1909	0.19882
	317.8	0.19047	0.19822
	317.9	0.19007	0.19772
	318	0.18971	0.19731
	318.1	0.18938	0.19696
	318.2	0.18909	0.19664
	318.3	0.18884	0.19638
	318.4	0.18861	0.19619
	318.5	0.18841	0.19603
	318.6	0.18823	0.19594
	318.7	0.18807	0.19587
	318.8	0.18793	0.19583
	318.9	0.1878	0.19578
	319	0.1877	0.19573
	319.1	0.18761	0.19571
	319.2	0.18754	0.19571
	319.3	0.18749	0.19573
	319.4	0.18745	0.19577
	319.5	0.18744	0.19583
	319.6	0.18744	0.19591
	319.7	0.18746	0.19601
	319.8	0.18751	0.19613
	319.9	0.18756	0.19627
	320	0.18764	0.19642

## Sheet: Figure 2d
	Er SAC		NC
	Photon energy (eV)	Normalized adsorption (arb. Units)	Photon energy (eV)	Normalized adsorption (arb. Units)
	385.995	0.62128	385.992	0.49892
	386.099	0.61963	386.094	0.49897
	386.202	0.61786	386.208	0.50232
	386.301	0.61651	386.301	0.50149
	386.399	0.61573	386.395	0.50706
	386.496	0.61485	386.5	0.50645
	386.604	0.61458	386.601	0.50491
	386.694	0.61372	386.697	0.509
	386.8	0.61309	386.804	0.5062
	386.9	0.61213	386.896	0.49972
	387.008	0.61144	386.997	0.49855
	387.104	0.61091	387.097	0.49629
	387.197	0.6105	387.201	0.49567
	387.299	0.60969	387.296	0.49465
	387.397	0.60912	387.403	0.49352
	387.499	0.60869	387.5	0.49276
	387.605	0.60808	387.594	0.49212
	387.71	0.60762	387.707	0.49154
	387.793	0.60733	387.803	0.49152
	387.901	0.60674	387.894	0.49108
	387.996	0.60631	387.999	0.4905
	388.095	0.60622	388.103	0.48996
	388.197	0.60556	388.2	0.48957
	388.296	0.60512	388.308	0.48938
	388.397	0.60449	388.399	0.48868
	388.505	0.60432	388.503	0.48812
	388.6	0.60378	388.6	0.4878
	388.698	0.60296	388.695	0.48715
	388.793	0.6026	388.799	0.48686
	388.902	0.60218	388.909	0.48634
	388.998	0.60196	389.003	0.48595
	389.095	0.60138	389.1	0.48533
	389.199	0.60055	389.199	0.48477
	389.3	0.60012	389.303	0.48447
	389.406	0.59977	389.392	0.48381
	389.5	0.5996	389.497	0.48365
	389.597	0.59865	389.599	0.48323
	389.698	0.5982	389.704	0.4831
	389.804	0.59801	389.8	0.4826
	389.901	0.5977	389.901	0.48227
	390.008	0.59739	389.995	0.48182
	390.109	0.59756	390.09	0.48139
	390.2	0.59675	390.205	0.48094
	390.309	0.59624	390.3	0.48039
	390.394	0.59586	390.392	0.48076
	390.502	0.5956	390.497	0.4802
	390.599	0.59489	390.601	0.47991
	390.707	0.59491	390.7	0.47949
	390.799	0.59438	390.794	0.47902
	390.9	0.59383	390.903	0.47854
	391	0.59366	390.998	0.47797
	391.1	0.5935	391.1	0.47796
	391.193	0.59306	391.209	0.47746
	391.303	0.59272	391.307	0.47792
	391.396	0.59232	391.398	0.47735
	391.503	0.59176	391.5	0.47695
	391.599	0.59179	391.604	0.47673
	391.693	0.59159	391.699	0.47648
	391.797	0.59106	391.806	0.47622
	391.902	0.59071	391.908	0.47588
	392.002	0.59012	392.001	0.4754
	392.098	0.58985	392.104	0.47511
	392.204	0.58945	392.2	0.47506
	392.3	0.5891	392.298	0.47442
	392.404	0.58903	392.393	0.47441
	392.494	0.58807	392.5	0.474
	392.599	0.58822	392.598	0.47352
	392.691	0.58755	392.698	0.47335
	392.795	0.58729	392.803	0.47334
	392.903	0.58713	392.901	0.47287
	393.003	0.58663	392.991	0.47247
	393.099	0.58607	393.107	0.4722
	393.198	0.58574	393.2	0.4718
	393.3	0.58538	393.296	0.47154
	393.394	0.58494	393.403	0.47115
	393.5	0.58518	393.495	0.4709
	393.595	0.58434	393.6	0.47065
	393.697	0.58455	393.701	0.47048
	393.798	0.5839	393.8	0.47082
	393.896	0.58363	393.899	0.47001
	393.998	0.58375	393.997	0.46954
	394.102	0.58292	394.107	0.46966
	394.197	0.58249	394.2	0.46944
	394.305	0.58298	394.3	0.46886
	394.398	0.58192	394.393	0.46885
	394.506	0.58136	394.494	0.46848
	394.596	0.58104	394.602	0.46806
	394.707	0.58046	394.704	0.46783
	394.801	0.58102	394.804	0.46745
	394.894	0.58004	394.893	0.4672
	394.997	0.58005	394.996	0.46702
	395.1	0.57974	395.099	0.46684
	395.207	0.57927	395.197	0.46628
	395.301	0.57891	395.303	0.46623
	395.396	0.57924	395.4	0.46618
	395.497	0.57932	395.495	0.46586
	395.6	0.57918	395.599	0.46556
	395.702	0.57852	395.7	0.46528
	395.797	0.57809	395.798	0.4651
	395.894	0.57838	395.896	0.46496
	395.997	0.57782	396	0.46474
	396.098	0.57811	396.095	0.46406
	396.201	0.57768	396.197	0.46424
	396.3	0.5775	396.291	0.46402
	396.403	0.57727	396.4	0.46372
	396.501	0.57687	396.502	0.46391
	396.6	0.57646	396.595	0.46338
	396.705	0.57636	396.697	0.46336
	396.8	0.57604	396.803	0.46304
	396.904	0.57564	396.897	0.46313
	397	0.57549	397.001	0.4629
	397.094	0.57544	397.107	0.46275
	397.202	0.57554	397.199	0.46248
	397.31	0.57505	397.296	0.46236
	397.4	0.57511	397.4	0.46202
	397.501	0.57487	397.503	0.46187
	397.599	0.57488	397.599	0.46163
	397.697	0.57485	397.699	0.46142
	397.793	0.57502	397.8	0.46137
	397.903	0.57471	397.899	0.46121
	398.007	0.5744	398.007	0.46081
	398.104	0.57412	398.1	0.46064
	398.196	0.57403	398.197	0.46072
	398.294	0.57412	398.308	0.46044
	398.397	0.57372	398.4	0.46038
	398.507	0.5734	398.497	0.46086
	398.599	0.57354	398.598	0.46067
	398.702	0.57352	398.701	0.46049
	398.8	0.57341	398.802	0.46044
	398.893	0.57314	398.891	0.46022
	399	0.57261	399.005	0.45987
	399.101	0.57281	399.101	0.46032
	399.2	0.57459	399.197	0.46041
	399.299	0.57342	399.298	0.46118
	399.406	0.57447	399.4	0.46221
	399.5	0.57773	399.494	0.46477
	399.599	0.58165	399.599	0.4684
	399.705	0.5887	399.701	0.47503
	399.801	0.59774	399.802	0.48442
	399.899	0.60888	399.904	0.495
	400	0.62335	399.999	0.50827
	400.101	0.63741	400.093	0.52294
	400.194	0.65279	400.196	0.54045
	400.3	0.66795	400.302	0.55552
	400.393	0.68138	400.4	0.56656
	400.502	0.69228	400.5	0.57748
	400.597	0.70287	400.602	0.58787
	400.703	0.70979	400.697	0.59419
	400.8	0.7059	400.796	0.59168
	400.909	0.69638	400.9	0.58226
	401	0.68292	401.001	0.56906
	401.097	0.66507	401.104	0.55214
	401.198	0.64813	401.2	0.53681
	401.303	0.63213	401.304	0.52073
	401.397	0.62024	401.401	0.50915
	401.497	0.61075	401.497	0.49965
	401.608	0.60539	401.602	0.49437
	401.698	0.60311	401.707	0.49104
	401.801	0.60225	401.801	0.49051
	401.898	0.60371	401.901	0.49084
	401.995	0.60614	401.995	0.49279
	402.095	0.60911	402.095	0.49586
	402.196	0.61178	402.197	0.49866
	402.303	0.61456	402.307	0.50199
	402.402	0.61768	402.396	0.5046
	402.505	0.62036	402.502	0.50782
	402.601	0.62334	402.599	0.51051
	402.692	0.6242	402.702	0.51194
	402.797	0.62438	402.796	0.51266
	402.901	0.62421	402.898	0.51208
	403.002	0.62469	402.994	0.51193
	403.098	0.62522	403.1	0.51227
	403.204	0.62634	403.2	0.51418
	403.291	0.62809	403.3	0.51626
	403.396	0.63118	403.394	0.51927
	403.497	0.63427	403.505	0.52295
	403.604	0.63643	403.599	0.52493
	403.703	0.63732	403.692	0.52579
	403.8	0.63655	403.805	0.52499
	403.903	0.63571	403.901	0.5237
	404.004	0.63376	403.993	0.52184
	404.104	0.63274	404.105	0.52012
	404.2	0.63237	404.2	0.5192
	404.301	0.63154	404.3	0.51911
	404.4	0.63223	404.406	0.51882
	404.504	0.63186	404.498	0.51938
	404.6	0.63274	404.606	0.52013
	404.697	0.63301	404.695	0.5206
	404.795	0.63331	404.8	0.52135
	404.901	0.63444	404.904	0.52195
	404.999	0.63411	404.995	0.52213
	405.099	0.63488	405.11	0.52325
	405.199	0.63575	405.202	0.5237
	405.291	0.63633	405.306	0.5241
	405.4	0.63687	405.402	0.52494
	405.494	0.63785	405.505	0.52543
	405.608	0.63822	405.598	0.52614
	405.699	0.63825	405.701	0.52627
	405.797	0.64046	405.803	0.52716
	405.901	0.6405	405.897	0.52741
	406.007	0.64147	405.999	0.52831
	406.094	0.64215	406.104	0.52929
	406.199	0.64414	406.208	0.53026
	406.303	0.64594	406.301	0.53108
	406.402	0.64644	406.4	0.53314
	406.497	0.64764	406.498	0.53487
	406.6	0.64963	406.591	0.53622
	406.698	0.65106	406.701	0.53813
	406.794	0.65219	406.796	0.53945
	406.9	0.65395	406.9	0.541
	407.004	0.65537	407.002	0.54259
	407.1	0.65686	407.106	0.54362
	407.199	0.65776	407.203	0.54424
	407.296	0.65891	407.299	0.5452
	407.397	0.65922	407.4	0.5457
	407.504	0.66021	407.496	0.54626
	407.601	0.66049	407.597	0.54632
	407.701	0.66076	407.702	0.54642
	407.794	0.66093	407.806	0.54687
	407.895	0.66114	407.896	0.54693
	408	0.66136	408.002	0.54783
	408.094	0.66126	408.1	0.54762
	408.2	0.66166	408.2	0.54779
	408.298	0.66184	408.296	0.54775
	408.395	0.66179	408.401	0.54764
	408.501	0.66171	408.49	0.54819
	408.592	0.66204	408.597	0.54865
	408.704	0.66341	408.697	0.54827
	408.801	0.66225	408.804	0.54869
	408.892	0.66259	408.899	0.54965
	408.995	0.6626	408.998	0.54924
	409.096	0.66281	409.098	0.54911
	409.209	0.66328	409.2	0.54914
	409.302	0.6622	409.301	0.54867
	409.4	0.66196	409.4	0.54842
	409.496	0.66161	409.499	0.54814
	409.593	0.66157	409.597	0.54782
	409.706	0.66144	409.703	0.54722
	409.799	0.66093	409.801	0.54734
	409.904	0.65919	409.897	0.54697
	409.995	0.65903	409.995	0.54597
	410.1	0.65883	410.098	0.54543
	410.199	0.65805	410.199	0.54502
	410.3	0.65728	410.291	0.54466
	410.408	0.65604	410.39	0.54415
	410.51	0.65501	410.5	0.54361
	410.599	0.65396	410.601	0.54219
	410.704	0.65312	410.702	0.54153
	410.803	0.65154	410.8	0.5401
	410.905	0.65076	410.899	0.53896
	411.01	0.64993	410.991	0.53844
	411.102	0.64892	411.097	0.53713
	411.201	0.64881	411.195	0.53625
	411.301	0.64687	411.303	0.53584
	411.393	0.64647	411.4	0.53474
	411.503	0.64522	411.504	0.53357
	411.603	0.64353	411.593	0.53304
	411.706	0.64327	411.691	0.53214
	411.808	0.64169	411.802	0.53122
	411.891	0.64088	411.9	0.53051
	412	0.63997	411.993	0.52975
	412.098	0.63907	412.101	0.52888
	412.203	0.63861	412.195	0.52826
	412.3	0.63764	412.299	0.52733
	412.395	0.63715	412.401	0.52686
	412.498	0.63615	412.492	0.52615
	412.594	0.6351	412.597	0.52522
	412.702	0.63502	412.701	0.52464
	412.803	0.63484	412.792	0.52365
	412.891	0.63317	412.894	0.52286
	413.004	0.6331	413.001	0.52243
	413.101	0.63149	413.102	0.52153
	413.199	0.63173	413.208	0.52112
	413.302	0.63067	413.297	0.52089
	413.399	0.63056	413.4	0.5203
	413.493	0.62913	413.505	0.51973
	413.608	0.62871	413.599	0.51924
	413.693	0.6284	413.703	0.51843
	413.793	0.62775	413.799	0.51787
	413.903	0.62723	413.899	0.51809
	414.007	0.62631	414.002	0.51709
	414.103	0.62559	414.104	0.51671
	414.195	0.62557	414.195	0.51599
	414.302	0.62476	414.3	0.51581
	414.4	0.62441	414.404	0.51552
	414.491	0.62411	414.497	0.51489
	414.607	0.62389	414.596	0.5141
	414.7	0.62383	414.699	0.51345
	414.804	0.62324	414.795	0.51397
	414.898	0.62302	414.903	0.5136
	415.007	0.62246	415	0.51264
	415.099	0.62213	415.092	0.51226
	415.199	0.62176	415.206	0.51205
	415.308	0.62143	415.293	0.51178
	415.402	0.62155	415.399	0.51174
	415.496	0.62108	415.494	0.51111
	415.598	0.62068	415.595	0.51071
	415.7	0.61998	415.708	0.51042
	415.793	0.61969	415.8	0.50978
	415.902	0.61925	415.905	0.50994
	415.993	0.61842	415.995	0.50962
	416.1	0.61783	416.099	0.509
	416.197	0.61802	416.194	0.50899
	416.293	0.61766	416.304	0.50866
	416.401	0.61861	416.402	0.50908
	416.5	0.61826	416.509	0.50851
	416.591	0.61801	416.602	0.50771
	416.702	0.61746	416.701	0.50774
	416.795	0.61716	416.804	0.50727
	416.901	0.61736	416.902	0.50672
	417.001	0.61681	416.995	0.50629
	417.106	0.61603	417.104	0.50649
	417.197	0.61609	417.208	0.50615
	417.298	0.61532	417.301	0.50599
	417.401	0.61474	417.393	0.50512
	417.497	0.61466	417.495	0.50509
	417.593	0.61517	417.604	0.5045
	417.702	0.61414	417.693	0.50408
	417.801	0.61423	417.791	0.50367
	417.9	0.61395	417.902	0.50315
	418.004	0.61323	418.003	0.50258
	418.104	0.61252	418.092	0.50235
	418.194	0.61284	418.197	0.50212
	418.302	0.6111	418.295	0.50161
	418.394	0.6108	418.392	0.50111
	418.496	0.61018	418.5	0.50054
	418.597	0.60995	418.604	0.50102
	418.703	0.6104	418.701	0.50034
	418.8	0.60964	418.793	0.50011
	418.902	0.60878	418.899	0.49964
	418.997	0.60931	419.001	0.49894
	419.097	0.60862	419.098	0.49838
	419.199	0.60876	419.196	0.49809
	419.296	0.60828	419.303	0.49766
	419.397	0.60727	419.395	0.49725
	419.504	0.60589	419.493	0.49679
	419.596	0.60681	419.592	0.49589
	419.698	0.60577	419.701	0.49616
	419.807	0.60494	419.8	0.49533
	419.905	0.60424	419.903	0.49522
	420.003	0.60312	419.995	0.4952
	420.101	0.60385	420.097	0.49477
	420.197	0.60397	420.194	0.4946
	420.296	0.60333	420.3	0.49431
	420.401	0.60327	420.403	0.49418
	420.499	0.60238	420.499	0.49364
	420.604	0.60257	420.601	0.49308
	420.699	0.60171	420.698	0.49288
	420.8	0.60097	420.807	0.49306
	420.9	0.6014	420.896	0.4923
	421.006	0.60053	421.005	0.49197
	421.096	0.6002	421.1	0.49223
	421.206	0.59907	421.2	0.49139
	421.296	0.59888	421.3	0.49131
	421.406	0.59919	421.407	0.49127
	421.497	0.59955	421.498	0.49103
	421.605	0.59887	421.601	0.49057
	421.695	0.59816	421.704	0.4906
	421.805	0.59785	421.806	0.49021
	421.904	0.59704	421.896	0.4898
	422.002	0.59692	421.999	0.48972
	422.101	0.59589	422.108	0.48973
	422.207	0.59571	422.206	0.48955
	422.298	0.59512	422.299	0.48912
	422.396	0.59528	422.402	0.48922
	422.493	0.59491	422.506	0.48923
	422.6	0.5952	422.601	0.48923
	422.698	0.59471	422.699	0.48849
	422.8	0.59404	422.8	0.48866
	422.896	0.59483	422.904	0.48819
	423.003	0.59439	422.992	0.4879
	423.109	0.59377	423.108	0.48777
	423.201	0.59304	423.2	0.48718
	423.295	0.59268	423.3	0.48703
	423.402	0.5925	423.4	0.48652
	423.496	0.59187	423.509	0.48634
	423.598	0.5923	423.605	0.48669
	423.703	0.59238	423.697	0.48627
	423.797	0.59206	423.8	0.48606
	423.905	0.59152	423.899	0.48542
	424.002	0.59161	424.005	0.48579
	424.102	0.59161	424.097	0.48539
	424.207	0.59097	424.2	0.4848
	424.3	0.59025	424.298	0.48413
	424.401	0.5904	424.406	0.48449
	424.503	0.59007	424.5	0.484
	424.599	0.58994	424.601	0.4835
	424.699	0.59034	424.696	0.48376
	424.8	0.5895	424.805	0.48286
	424.906	0.58934	424.9	0.48255
	425.003	0.58914	424.999	0.48235
	425.1	0.58895	425.098	0.48192
	425.195	0.589	425.196	0.48194
	425.304	0.58816	425.295	0.48142
	425.404	0.58747	425.399	0.48112
	425.5	0.58651	425.501	0.48073
	425.604	0.58655	425.6	0.48079
	425.697	0.58655	425.701	0.48032
	425.8	0.58607	425.801	0.48011
	425.902	0.58529	425.905	0.4797
	425.991	0.58537	425.991	0.47945
	426.102	0.58589	426.108	0.47932
	426.203	0.58504	426.199	0.47898
	426.298	0.58522	426.298	0.47892
	426.399	0.58473	426.4	0.47793
	426.5	0.58401	426.503	0.47735
	426.6	0.58372	426.599	0.47704
	426.701	0.58255	426.704	0.47644
	426.804	0.58183	426.804	0.47622
	426.908	0.58274	426.895	0.47641
	426.999	0.58211	427.005	0.47587

## Sheet: Figure 2e
	Energy (eV)	Normalized adsorption (arb. units)
		Er foil	Er2O3	Er SAC
	8156.42	0.01515	0.01617	0.02403
	8166.42	0.01304	0.01439	0.02099
	8176.42	0.01104	0.01235	0.01774
	8186.43	0.00907	0.01029	0.01515
	8196.43	0.00725	0.00845	0.01217
	8206.42	0.00578	0.00636	0.0094
	8216.42	0.00405	0.00444	0.00653
	8226.41	0.00206	0.00247	0.00352
	8236.42	0.000706472	0.000865482	0.000486739
	8246.42	-0.000856845	-0.000903511	-0.00192
	8256.42	-0.00241	-0.00283	-0.00425
	8266.42	-0.00403	-0.00469	-0.00585
	8276.42	-0.00541	-0.00528	-0.00783
	8286.42	-0.00645	-0.00689	-0.00872
	8296.41	-0.0072	-0.00728	-0.01029
	8306.41	-0.00623	-0.00691	-0.00947
	8316.42	-0.00399	-0.00554	-0.00704
	8326.42	0.00412	0.000408639	-0.00163
	8326.82	0.00442	0.000283692	-0.000617661
	8327.21	0.00455	0.000834719	0.000306429
	8327.63	0.00513	0.00167	0.00114
	8328.02	0.00576	0.0019	0.00178
	8328.42	0.00624	0.00213	0.00247
	8328.82	0.00709	0.00264	0.00305
	8329.21	0.00806	0.00317	0.00352
	8329.63	0.00862	0.00372	0.00377
	8330.02	0.00962	0.00449	0.0043
	8330.42	0.01021	0.00494	0.00505
	8330.82	0.01148	0.00572	0.00574
	8331.21	0.01255	0.00611	0.00655
	8331.61	0.01341	0.00689	0.00722
	8332.01	0.01452	0.00751	0.00771
	8332.41	0.01549	0.00794	0.00858
	8332.8	0.01642	0.00856	0.00954
	8333.2	0.01731	0.00988	0.01023
	8333.6	0.01872	0.01045	0.0111
	8334.01	0.0199	0.01123	0.01159
	8334.41	0.02091	0.012	0.01266
	8334.81	0.02191	0.01291	0.0137
	8335.2	0.02362	0.01378	0.015
	8335.6	0.02496	0.01484	0.01575
	8336	0.02642	0.01563	0.017
	8336.41	0.02805	0.01686	0.0176
	8336.81	0.02994	0.01742	0.01841
	8337.21	0.03176	0.01897	0.01902
	8337.6	0.03337	0.02068	0.01949
	8338	0.03522	0.02209	0.02013
	8338.4	0.037	0.02355	0.02105
	8338.8	0.03877	0.0249	0.02253
	8339.21	0.04064	0.02687	0.02501
	8339.61	0.04245	0.02808	0.02766
	8340.01	0.04431	0.02956	0.03038
	8340.41	0.04661	0.03111	0.03298
	8340.8	0.04892	0.03291	0.03578
	8341.2	0.05184	0.03482	0.03875
	8341.6	0.054	0.03705	0.04147
	8342	0.05681	0.03891	0.04433
	8342.41	0.05972	0.04157	0.04736
	8342.81	0.06285	0.04409	0.05045
	8343.21	0.06586	0.04657	0.05334
	8343.61	0.06951	0.04967	0.05657
	8344	0.07345	0.05289	0.06044
	8344.4	0.07716	0.05633	0.06454
	8344.8	0.08187	0.0602	0.06873
	8345.2	0.08638	0.06433	0.07298
	8345.6	0.0918	0.0685	0.07818
	8346.01	0.09774	0.07334	0.08349
	8346.41	0.10376	0.0788	0.08926
	8346.81	0.11071	0.0844	0.09547
	8347.21	0.11823	0.09109	0.10298
	8347.61	0.12681	0.09812	0.11066
	8348	0.13588	0.10628	0.11953
	8348.4	0.14659	0.11548	0.129
	8348.8	0.15839	0.12539	0.1398
	8349.2	0.17163	0.13712	0.15227
	8349.6	0.18648	0.14984	0.16536
	8350	0.20253	0.16451	0.18031
	8350.4	0.22007	0.17962	0.19585
	8350.8	0.23866	0.19545	0.21205
	8351.21	0.25863	0.21229	0.22993
	8351.61	0.27796	0.22887	0.24645
	8352.01	0.29791	0.24575	0.26344
	8352.41	0.31952	0.26337	0.28057
	8352.81	0.3428	0.28265	0.29894
	8353.21	0.36961	0.30478	0.32061
	8353.61	0.40084	0.33092	0.34629
	8354.01	0.43727	0.36254	0.37616
	8354.4	0.48062	0.40052	0.41239
	8354.8	0.53168	0.44635	0.45627
	8355.2	0.59145	0.50157	0.50948
	8355.6	0.66092	0.56772	0.57329
	8356	0.74043	0.64692	0.64907
	8356.4	0.83036	0.74085	0.74104
	8356.8	0.93	0.85145	0.85091
	8357.2	1.03845	0.97929	0.98167
	8357.6	1.15302	1.12333	1.13447
	8358	1.27096	1.28299	1.31071
	8358.4	1.38797	1.45381	1.51052
	8358.8	1.499	1.62879	1.7276
	8359.2	1.60043	1.79943	1.95576
	8359.6	1.68776	1.95578	2.18775
	8360	1.75933	2.09159	2.40891
	8360.4	1.81461	2.20286	2.60677
	8360.8	1.85295	2.28981	2.76908
	8361.2	1.87527	2.3548	2.87797
	8361.6	1.88329	2.39961	2.93171
	8362	1.87637	2.42359	2.92243
	8362.4	1.85578	2.42404	2.85732
	8362.8	1.82283	2.39787	2.73857
	8363.2	1.78004	2.34368	2.58321
	8363.6	1.72922	2.26357	2.4106
	8364	1.67392	2.16163	2.22657
	8364.4	1.61604	2.04572	2.04029
	8364.8	1.55824	1.92311	1.8678
	8365.2	1.50156	1.79961	1.71251
	8365.6	1.44741	1.68086	1.57515
	8366	1.39588	1.5706	1.45607
	8366.4	1.34689	1.46969	1.35454
	8366.8	1.30017	1.38103	1.26937
	8367.2	1.25606	1.30352	1.19866
	8367.6	1.21415	1.23627	1.1388
	8368	1.17486	1.17908	1.08807
	8368.4	1.13792	1.13073	1.04624
	8368.8	1.10337	1.09017	1.011
	8369.2	1.07212	1.05549	0.98302
	8369.6	1.04336	1.02556	0.9609
	8370.01	1.01816	0.99974	0.94073
	8370.41	0.99647	0.97715	0.9246
	8370.81	0.97786	0.9572	0.91277
	8371.21	0.96322	0.93966	0.90376
	8371.61	0.95162	0.92428	0.89665
	8372.01	0.94339	0.91129	0.88968
	8372.41	0.9383	0.89983	0.88272
	8372.81	0.93629	0.89054	0.87819
	8373.2	0.93696	0.883	0.87382
	8373.6	0.93915	0.87658	0.86918
	8374	0.94292	0.87231	0.86565
	8374.4	0.94766	0.86924	0.86114
	8374.8	0.95331	0.86738	0.85629
	8375.2	0.95816	0.86735	0.85294
	8375.6	0.96336	0.86833	0.84707
	8376.01	0.9674	0.87111	0.84445
	8376.41	0.97064	0.8746	0.84028
	8376.81	0.97293	0.87855	0.8367
	8377.21	0.97404	0.88322	0.83344
	8377.61	0.97387	0.88758	0.83136
	8378.01	0.97314	0.89137	0.83021
	8378.4	0.97166	0.89434	0.82732
	8378.8	0.96982	0.89664	0.82675
	8379.2	0.96753	0.89811	0.82693
	8379.6	0.96487	0.89843	0.82922
	8380	0.96197	0.89802	0.83088
	8380.41	0.95915	0.89628	0.83338
	8380.81	0.95636	0.89357	0.83582
	8381.21	0.95372	0.89032	0.8402
	8381.61	0.95149	0.88662	0.84624
	8382	0.94933	0.88241	0.85331
	8382.4	0.94731	0.87806	0.86019
	8382.8	0.94569	0.87387	0.86828
	8383.2	0.94492	0.86968	0.87695
	8383.61	0.94426	0.8663	0.88809
	8384.01	0.94369	0.86326	0.89896
	8384.41	0.9438	0.8608	0.91002
	8384.81	0.94438	0.86039	0.92336
	8385.2	0.94531	0.86074	0.93618
	8385.6	0.94682	0.86224	0.95118
	8386	0.94838	0.86477	0.96539
	8386.4	0.95065	0.86862	0.97987
	8386.81	0.95284	0.87404	0.99415
	8387.21	0.95535	0.87991	1.00964
	8387.61	0.95913	0.88666	1.02604
	8388	0.96244	0.89326	1.03876
	8388.4	0.96632	0.90154	1.05182
	8388.8	0.97004	0.9099	1.06286
	8389.21	0.97385	0.91825	1.07442
	8389.61	0.97819	0.92675	1.08398
	8390.01	0.98208	0.93555	1.09363
	8390.4	0.98573	0.94421	1.10026
	8390.8	0.99018	0.95366	1.10687
	8391.2	0.99407	0.96277	1.11212
	8391.61	0.99763	0.97231	1.11573
	8392.01	1.00099	0.98219	1.1195
	8392.41	1.00377	0.99235	1.12194
	8392.8	1.00687	1.00256	1.12454
	8393.2	1.00905	1.01376	1.12251
	8393.6	1.01152	1.02449	1.12348
	8394.01	1.01402	1.03607	1.12177
	8394.41	1.01598	1.04741	1.12073
	8394.8	1.01766	1.0581	1.11901
	8395.2	1.01892	1.06876	1.11529
	8395.6	1.02011	1.07885	1.1138
	8396.01	1.02145	1.08863	1.10884
	8396.41	1.02202	1.0971	1.10498
	8396.8	1.02265	1.10404	1.10082
	8397.2	1.02314	1.11044	1.09569
	8397.6	1.02313	1.11634	1.09007
	8398.01	1.02362	1.11978	1.08421
	8398.41	1.0231	1.1225	1.07878
	8398.8	1.02281	1.1237	1.07215
	8399.2	1.02224	1.1241	1.06609
	8399.6	1.02142	1.12286	1.06137
	8400.01	1.01998	1.12021	1.05466
	8400.41	1.01848	1.11685	1.04845
	8400.8	1.01658	1.11301	1.04469
	8401.2	1.01492	1.10806	1.03746
	8401.61	1.01299	1.10249	1.03412
	8402.01	1.01085	1.09683	1.02786
	8402.4	1.00841	1.09049	1.02359
	8402.8	1.0063	1.08329	1.01972
	8403.21	1.00417	1.07637	1.01394
	8403.61	1.00206	1.06948	1.01353
	8404	0.99987	1.06248	1.01087
	8404.4	0.9973	1.05539	1.00599
	8404.81	0.99531	1.04907	1.00258
	8405.21	0.99318	1.04258	0.99822
	8405.6	0.99144	1.03642	0.996
	8406	0.9888	1.03024	0.99236
	8406.41	0.98709	1.02438	0.98733
	8408.07	0.97838	1.00459	0.98119
	8409.78	0.97108	0.98932	0.96878
	8411.5	0.96646	0.9765	0.96044
	8413.25	0.9646	0.96454	0.95185
	8415.03	0.96569	0.95359	0.94544
	8416.83	0.96871	0.94496	0.9398
	8418.67	0.97157	0.93893	0.93756
	8420.53	0.97318	0.93381	0.93753
	8422.43	0.9744	0.9295	0.94028
	8424.34	0.97537	0.92697	0.94518
	8426.29	0.97841	0.92622	0.95401
	8428.25	0.9837	0.92826	0.96339
	8430.25	0.98913	0.93308	0.97594
	8432.28	0.99372	0.94115	0.98814
	8434.34	0.99519	0.95166	1.00122
	8436.42	0.99368	0.96391	1.01233
	8438.53	0.98979	0.97647	1.02475
	8440.67	0.98477	0.98788	1.03553
	8442.83	0.98084	0.99714	1.03941
	8445.02	0.98053	1.0035	1.03867
	8447.23	0.9841	1.00709	1.03821
	8449.48	0.9892	1.00829	1.03492
	8451.76	0.99362	1.00803	1.02916
	8454.06	0.99691	1.00748	1.02235
	8456.38	0.99884	1.00777	1.01622
	8458.74	0.99866	1.0089	1.01116
	8461.13	0.99808	1.00896	1.00655
	8463.54	0.99808	1.00782	1.00214
	8465.98	1.00019	1.00637	0.99659
	8468.44	1.00452	1.00561	0.9921
	8470.92	1.00665	1.00543	0.98637
	8473.46	1.00533	1.00608	0.98254
	8475.99	1.00042	1.0057	0.97886
	8478.58	0.99229	1.00325	0.97705
	8481.17	0.98471	0.99682	0.97594
	8483.8	0.98135	0.98839	0.97618
	8486.46	0.98074	0.9784	0.97782
	8489.14	0.98077	0.96865	0.9824
	8491.86	0.98118	0.96028	0.98792
	8494.59	0.98281	0.95576	0.99416
	8497.37	0.98671	0.95763	1.00007
	8500.16	0.992	0.96402	1.0038
	8502.99	0.99742	0.97146	1.00944
	8505.83	1.00219	0.97734	1.00994
	8508.72	1.0046	0.98205	1.01072
	8511.62	1.00775	0.98721	1.00984
	8514.54	1.00891	0.99346	1.00946
	8517.5	1.00642	1.00196	1.00672
	8520.5	1.00065	1.01133	1.00523
	8523.51	0.99509	1.01803	1.00487
	8526.55	0.99302	1.02068	1.00445
	8529.62	0.99266	1.01738	1.00163
	8532.71	0.99342	1.01039	0.99822
	8535.84	0.99166	1.00106	0.99577
	8538.99	0.9911	0.99347	0.99341
	8542.17	0.99214	0.9898	0.9922
	8545.38	0.99419	0.98748	0.99289
	8548.61	0.99851	0.98876	0.99215
	8551.87	1.00288	0.99132	0.9928
	8555.15	1.00677	0.99442	0.99121
	8558.47	1.00702	0.99687	0.99386
	8561.81	1.00531	1.00021	0.99517
	8565.19	1.00205	1.003	0.99655
	8568.59	0.99889	1.00486	0.99937
	8572.01	0.99705	1.00492	1.0007
	8575.46	0.99695	1.00179	1.002
	8578.94	0.99759	0.99718	1.00206
	8582.46	0.99726	0.9925	1.00229
	8585.99	0.99474	0.98902	1.00429
	8589.55	0.99333	0.98739	1.00655
	8593.14	0.99357	0.987	1.00785
	8596.76	0.99568	0.98895	1.00974
	8600.41	0.99819	0.99192	1.00792
	8604.07	1.00055	0.99538	1.00742
	8607.78	1.00469	0.9989	1.00541
	8611.5	1.00865	1.00176	1.00543
	8615.25	1.01035	1.0045	1.00191
	8619.05	1.01047	1.00742	0.99503
	8622.85	1.00567	1.00843	0.99839
	8626.68	1.0029	1.00872	0.98943
	8630.56	1.00052	1.00839	0.99436
	8634.44	1.00054	1.00784	0.99773
	8638.36	1.0003	1.00644	0.99757
	8642.31	1.00039	1.0047	0.99749
	8646.29	1.00124	1.00235	0.99693
	8650.29	1.00187	0.9993	0.99804
	8654.32	1.00207	0.99673	0.99861
	8658.38	1.00221	0.99642	0.9966
	8662.46	1.0036	0.99676	0.9971
	8666.57	1.00472	0.99784	0.99575
	8670.7	1.00525	1.00004	0.99481
	8674.87	1.00449	1.00158	0.99377
	8679.07	1.00308	1.00186	0.99606
	8683.29	1.00154	1.0018	0.99789
	8687.54	1.00024	1.00064	0.99766
	8691.81	0.99891	0.99932	0.99863
	8696.11	0.99887	0.99869	0.99689
	8700.45	0.99843	0.99839	0.99764
	8704.81	0.9985	0.99858	0.9992
	8709.19	0.99807	0.99928	0.99937
	8713.6	0.99872	1.00001	0.99955
	8718.05	0.99871	1.00068	0.99976
	8722.51	0.99906	0.99977	1.00129
	8727.01	0.99955	0.99866	1.00337
	8731.52	1.00083	0.99909	1.00344
	8736.08	1.0007	0.99994	1.00318
	8740.66	0.99949	1.00154	1.00179
	8745.26	0.99794	1.00268	1.00236
	8749.91	0.9975	1.00344	1.00077
	8754.56	0.99684	1.00373	1.00101
	8756.41	0.99745	1.00355	1.00062
	8761.1	0.99663	1.00301	1.00002
	8765.83	0.99511	1.00256	1.00151
	8770.58	0.99429	1.00225	1.00431
	8775.36	0.99512	1.001	1.00333
	8780.16	0.99658	1.00018	1.0033
	8785.01	0.99828	0.99922	1.00158
	8789.87	0.99917	0.99803	1.00139
	8794.76	1.00117	0.99711	1.00059
	8799.68	1.00307	0.99583	1.00256
	8804.63	1.00304	0.99503	1.00047
	8809.6	1.00169	0.9949	0.9985
	8814.59	1.00041	0.99668	0.9975
	8819.63	1.00005	0.99871	0.99742
	8824.67	1.00129	1.00128	0.99734
	8829.76	0.99997	1.00213	0.99726
	8834.87	0.99967	1.00302	0.99847
	8840	1.00073	1.00287	0.99814
	8845.16	0.9982	1.00199	0.99782
	8850.37	0.99693	1.00115	1.00432
	8855.58	0.99665	1.00029	1.00504
	8860.83	0.99818	0.99984	1.00623
	8866.11	0.99852	0.9995	1.00731
	8871.41	1.00014	0.99882	1.00543
	8876.74	1.00146	0.99842	1.00297
	8882.1	1.00212	0.99749	1.00188
	8887.48	1.00246	0.99681	0.99953
	8892.88	1.00214	0.99695	0.99778
	8898.33	1.00206	0.9981	0.99838
	8903.79	1.00082	0.99982	1.00092
	8909.29	0.99978	1.00232	1.00056
	8914.8	0.99834	1.00443	0.99969
	8920.36	0.99899	1.00535	0.9995
	8925.94	0.99991	1.00454	0.99718
	8931.53	1.00039	1.00235	0.99591
	8937.16	1.0006	1.00042	0.99655
	8942.82	1.00087	0.99849	0.99476
	8948.51	1.00129	0.99664	0.99705
	8954.22	1.0016	0.99499	0.99894

## Sheet: Figure 2f
		R (Å)	l FT k3 χ(k) l (arb. Units)
			Er foil	Er2O3	Er SAC
		0	0.06679	0.12887	0.09394
		0.03068	0.08449	0.12762	0.09309
		0.06136	0.12077	0.12409	0.09056
		0.09204	0.1587	0.11888	0.08647
		0.12272	0.19136	0.11304	0.08105
		0.1534	0.21533	0.108	0.07471
		0.18408	0.22863	0.10544	0.0682
		0.21476	0.23022	0.10672	0.06276
		0.24544	0.22	0.11238	0.06017
		0.27612	0.19895	0.12183	0.06223
		0.3068	0.16961	0.13373	0.06968
		0.33748	0.13743	0.14659	0.08182
		0.36816	0.11408	0.15902	0.0972
		0.39884	0.11729	0.16992	0.11445
		0.42951	0.1506	0.17849	0.13241
		0.46019	0.19983	0.18419	0.15011
		0.49087	0.25317	0.18674	0.1667
		0.52155	0.3039	0.18612	0.18143
		0.55223	0.34774	0.1825	0.19361
		0.58291	0.38167	0.17627	0.20264
		0.61359	0.40359	0.16797	0.20804
		0.64427	0.41221	0.15828	0.20942
		0.67495	0.40712	0.14798	0.20657
		0.70563	0.38888	0.13786	0.19948
		0.73631	0.35916	0.12874	0.18842
		0.76699	0.32112	0.12143	0.17404
		0.79767	0.27997	0.11672	0.15756
		0.82835	0.24396	0.11535	0.14114
		0.85903	0.22437	0.11803	0.1282
		0.88971	0.23037	0.12527	0.12333
		0.92039	0.26053	0.13729	0.13022
		0.95107	0.30461	0.15391	0.14888
		0.98175	0.3521	0.1746	0.17616
		1.01243	0.39539	0.19855	0.2083
		1.04311	0.42935	0.22475	0.24227
		1.07379	0.45053	0.25203	0.27575
		1.10447	0.45673	0.27918	0.30693
		1.13515	0.44675	0.30502	0.33432
		1.16583	0.42031	0.32845	0.35669
		1.1965	0.37794	0.34863	0.37302
		1.22718	0.32094	0.36507	0.38251
		1.25786	0.25125	0.37776	0.38462
		1.28854	0.1714	0.38737	0.3791
		1.31922	0.08452	0.39533	0.36603
		1.3499	0.01424	0.40386	0.34601
		1.38058	0.10082	0.41583	0.32025
		1.41126	0.1904	0.43426	0.29103
		1.44194	0.27472	0.46165	0.2622
		1.47262	0.35088	0.49921	0.23998
		1.5033	0.41656	0.54663	0.2326
		1.53398	0.47008	0.6022	0.24685
		1.56466	0.51039	0.66327	0.28336
		1.59534	0.53721	0.72677	0.33717
		1.62602	0.55097	0.78948	0.40218
		1.6567	0.55289	0.84833	0.47347
		1.68738	0.54485	0.90047	0.54736
		1.71806	0.52935	0.94344	0.62106
		1.74874	0.50925	0.97517	0.69233
		1.77942	0.48755	0.99411	0.75929
		1.8101	0.46693	0.99922	0.82034
		1.84078	0.44931	0.99	0.87415
		1.87146	0.43541	0.96652	0.9196
		1.90214	0.42458	0.92943	0.95579
		1.93282	0.4151	0.87985	0.98206
		1.9635	0.40464	0.81942	0.99796
		1.99418	0.39083	0.75017	1.00331
		2.02485	0.37174	0.67446	0.9981
		2.05553	0.34613	0.59493	0.9826
		2.08621	0.31356	0.51434	0.95723
		2.11689	0.27437	0.43558	0.92266
		2.14757	0.22967	0.36153	0.8797
		2.17825	0.18131	0.29502	0.82935
		2.20893	0.13205	0.23866	0.77272
		2.23961	0.08661	0.19457	0.71104
		2.27029	0.05656	0.16352	0.64564
		2.30097	0.06097	0.14395	0.57791
		2.33165	0.08652	0.13188	0.50927
		2.36233	0.11187	0.12266	0.44121
		2.39301	0.12972	0.11294	0.37526
		2.42369	0.1374	0.10143	0.31303
		2.45437	0.1338	0.08906	0.25629
		2.48505	0.11871	0.07901	0.2071
		2.51573	0.09257	0.07621	0.1679
		2.54641	0.05657	0.08394	0.14124
		2.57709	0.01492	0.10051	0.12826
		2.60777	0.0427	0.12177	0.12667
		2.63845	0.09856	0.14441	0.13143
		2.66913	0.15752	0.16654	0.13765
		2.69981	0.21697	0.18733	0.14213
		2.73049	0.27486	0.20678	0.1432
		2.76117	0.32954	0.22552	0.14019
		2.79184	0.37981	0.24456	0.13307
		2.82252	0.42512	0.26503	0.12225
		2.8532	0.46554	0.28784	0.10847
		2.88388	0.50188	0.31338	0.09287
		2.91456	0.53549	0.34143	0.07717
		2.94524	0.56818	0.37116	0.06409
		2.97592	0.6018	0.40135	0.05746
		3.0066	0.63794	0.43052	0.06012
		3.03728	0.6775	0.45719	0.07049
		3.06796	0.7205	0.48001	0.08461
		3.09864	0.76604	0.4979	0.09937
		3.12932	0.81247	0.51014	0.11293
		3.16	0.85761	0.51645	0.12421
		3.19068	0.8991	0.51699	0.13254
		3.22136	0.93462	0.51241	0.13757
		3.25204	0.96215	0.50382	0.13917
		3.28272	0.9801	0.49268	0.13742
		3.3134	0.98743	0.48072	0.13265
		3.34408	0.98372	0.46972	0.12543
		3.37476	0.96918	0.46119	0.11668
		3.40544	0.94468	0.45616	0.10772
		3.43612	0.91164	0.45489	0.10034
		3.4668	0.87197	0.45686	0.09663
		3.49748	0.82797	0.46089	0.09827
		3.52816	0.7821	0.46541	0.10568
		3.55884	0.73674	0.46876	0.11781
		3.58952	0.69397	0.46946	0.13293
		3.62019	0.65521	0.46632	0.14929
		3.65087	0.62101	0.45859	0.16549
		3.68155	0.59099	0.44589	0.18041
		3.71223	0.56392	0.42827	0.19319
		3.74291	0.53799	0.40609	0.20319
		3.77359	0.51127	0.38003	0.20992
		3.80427	0.48197	0.35093	0.21305
		3.83495	0.44878	0.31979	0.21238
		3.86563	0.41092	0.2876	0.20784
		3.89631	0.36821	0.25533	0.19949
		3.92699	0.32106	0.22379	0.18747
		3.95767	0.27033	0.19357	0.17206
		3.98835	0.21724	0.16502	0.15361
		4.01903	0.16333	0.13824	0.13255
		4.04971	0.11041	0.11308	0.10937
		4.08039	0.061	0.0893	0.08463
		4.11107	0.02512	0.06673	0.0589
		4.14175	0.04222	0.04566	0.03282
		4.17243	0.07581	0.02835	0.00752
		4.20311	0.10504	0.02403	0.01894
		4.23379	0.12767	0.03693	0.04271
		4.26447	0.14326	0.05542	0.06486
		4.29515	0.15193	0.07438	0.08486
		4.32583	0.15417	0.09219	0.10235
		4.35651	0.15078	0.10799	0.11707
		4.38719	0.14278	0.12117	0.12887
		4.41786	0.13136	0.1313	0.1377
		4.44854	0.11778	0.13812	0.14361
		4.47922	0.10335	0.14157	0.14678
		4.5099	0.08931	0.14175	0.14748
		4.54058	0.0768	0.13896	0.1461
		4.57126	0.06676	0.13369	0.14316
		4.60194	0.05994	0.12656	0.13923
		4.63262	0.05681	0.11827	0.13496
		4.6633	0.05759	0.10958	0.13103
		4.69398	0.06228	0.10116	0.12802
		4.72466	0.07068	0.09351	0.12638
		4.75534	0.08235	0.0868	0.12629
		4.78602	0.09664	0.08087	0.12766
		4.8167	0.11276	0.07526	0.13014
		4.84738	0.12976	0.06936	0.13322
		4.87806	0.14667	0.06262	0.13633
		4.90874	0.1625	0.05474	0.13892
		4.93942	0.17629	0.04589	0.14052
		4.9701	0.18721	0.03715	0.14078
		5.00078	0.19453	0.03141	0.13945
		5.03146	0.19771	0.03316	0.13639
		5.06214	0.19638	0.04315	0.13156
		5.09282	0.19039	0.05787	0.12503
		5.1235	0.17977	0.07449	0.11697
		5.15418	0.16476	0.09134	0.10761
		5.18486	0.14578	0.10737	0.09731
		5.21553	0.12343	0.12174	0.08647
		5.24621	0.09847	0.13383	0.07566
		5.27689	0.0719	0.14312	0.06556
		5.30757	0.04537	0.14927	0.05702
		5.33825	0.02446	0.15205	0.05099
		5.36893	0.02894	0.15139	0.04822
		5.39961	0.05148	0.14737	0.04875
		5.43029	0.07594	0.14019	0.05174
		5.46097	0.09909	0.13017	0.05603
		5.49165	0.11999	0.11774	0.06058
		5.52233	0.1382	0.10342	0.06465
		5.55301	0.15354	0.08777	0.06778
		5.58369	0.16601	0.0714	0.06972
		5.61437	0.17577	0.05494	0.07034
		5.64505	0.18307	0.03902	0.06963
		5.67573	0.18828	0.02438	0.06763
		5.70641	0.19179	0.01239	0.06451
		5.73709	0.19402	0.009	0.06044
		5.76777	0.19535	0.01559	0.0557
		5.79845	0.19609	0.02272	0.05061
		5.82913	0.19641	0.02841	0.04557
		5.85981	0.19639	0.03265	0.04106
		5.89049	0.19595	0.03595	0.03761
		5.92117	0.19491	0.03908	0.03569
		5.95185	0.193	0.04296	0.03551
		5.98253	0.18992	0.04834	0.03693
		6.0132	0.18537	0.05556	0.03949
		6.04388	0.17905	0.06448	0.04266
		6.07456	0.17074	0.07468	0.04599
		6.10524	0.16031	0.08558	0.04913
		6.13592	0.14771	0.09658	0.05188
		6.1666	0.133	0.10714	0.05411
		6.19728	0.11642	0.11675	0.05575
		6.22796	0.09835	0.125	0.05679
		6.25864	0.07955	0.13155	0.05726
		6.28932	0.06148	0.13613	0.0572
		6.32	0.04745	0.13857	0.05669
		6.35068	0.04361	0.13881	0.05581
		6.38136	0.05305	0.13683	0.05463
		6.41204	0.07063	0.13275	0.05324
		6.44272	0.09134	0.12673	0.05169
		6.4734	0.11276	0.11903	0.05006
		6.50408	0.13375	0.10994	0.04836
		6.53476	0.15365	0.09983	0.04663
		6.56544	0.17204	0.08912	0.04486
		6.59612	0.18866	0.07826	0.04305
		6.6268	0.20333	0.06773	0.04117
		6.65748	0.21597	0.05808	0.03921
		6.68816	0.22655	0.04984	0.03715
		6.71884	0.23511	0.04355	0.03496
		6.74952	0.24171	0.03955	0.03265
		6.7802	0.24645	0.03782	0.03021
		6.81087	0.24943	0.0379	0.02765
		6.84155	0.25075	0.03913	0.02498
		6.87223	0.25051	0.04093	0.02224
		6.90291	0.2488	0.04295	0.01945
		6.93359	0.2457	0.04504	0.01664
		6.96427	0.24127	0.04721	0.01385
		6.99495	0.23556	0.04951	0.01112
		7.02563	0.22864	0.05202	0.00848
		7.05631	0.22056	0.05473	0.00602
		7.08699	0.21139	0.0576	0.00393
		7.11767	0.20122	0.06051	0.00285
		7.14835	0.19014	0.06327	0.00359
		7.17903	0.17827	0.0657	0.00533
		7.20971	0.16572	0.06761	0.00732
		7.24039	0.15264	0.06884	0.00933
		7.27107	0.13916	0.06926	0.01132
		7.30175	0.12542	0.06879	0.01326
		7.33243	0.11157	0.06739	0.01514
		7.36311	0.09773	0.06507	0.01696
		7.39379	0.08402	0.06191	0.0187
		7.42447	0.07055	0.05799	0.02035
		7.45515	0.05742	0.05347	0.02191
		7.48583	0.0447	0.04849	0.02337
		7.51651	0.03247	0.04324	0.02473
		7.54719	0.02084	0.03792	0.026
		7.57787	0.01017	0.03271	0.02718
		7.60854	0.00511	0.02781	0.0283
		7.63922	0.01293	0.02338	0.02938
		7.6699	0.02219	0.0196	0.03046
		7.70058	0.03113	0.01657	0.03156
		7.73126	0.03957	0.01436	0.03273
		7.76194	0.04745	0.01295	0.03399
		7.79262	0.05473	0.01224	0.03536
		7.8233	0.06138	0.0121	0.03684
		7.85398	0.06734	0.01242	0.03844
		7.88466	0.07257	0.01315	0.04012
		7.91534	0.077	0.01426	0.04185
		7.94602	0.08058	0.0157	0.04359
		7.9767	0.08326	0.0174	0.04528
		8.00738	0.085	0.01926	0.0469
		8.03806	0.08577	0.02116	0.04837
		8.06874	0.08559	0.02297	0.04968
		8.09942	0.0845	0.02456	0.05078
		8.1301	0.08257	0.02583	0.05166
		8.16078	0.07992	0.0267	0.05231
		8.19146	0.07672	0.02708	0.05275
		8.22214	0.07317	0.02695	0.05298
		8.25282	0.06948	0.02628	0.05305
		8.2835	0.0659	0.02506	0.053
		8.31418	0.06265	0.02334	0.05288
		8.34486	0.05989	0.02114	0.05275
		8.37554	0.05772	0.01854	0.05265
		8.40621	0.05611	0.01561	0.05262
		8.43689	0.05494	0.01244	0.05271
		8.46757	0.05401	0.00915	0.05291
		8.49825	0.05313	0.00592	0.05322
		8.52893	0.05209	0.00327	0.05362
		8.55961	0.05077	0.00322	0.05405
		8.59029	0.04916	0.00562	0.05446
		8.62097	0.04732	0.00837	0.0548
		8.65165	0.04549	0.01098	0.05499
		8.68233	0.04398	0.01332	0.055
		8.71301	0.0432	0.01533	0.05476
		8.74369	0.04354	0.01699	0.05424
		8.77437	0.0452	0.01828	0.05341
		8.80505	0.04817	0.01921	0.05228
		8.83573	0.0522	0.01979	0.05084
		8.86641	0.05689	0.02005	0.04911
		8.89709	0.06186	0.02	0.04713
		8.92777	0.06673	0.01968	0.04495
		8.95845	0.0712	0.01912	0.04262
		8.98913	0.07502	0.01834	0.04022
		9.01981	0.07803	0.01737	0.03782
		9.05049	0.08009	0.01623	0.03551
		9.08117	0.08117	0.01495	0.03338
		9.11185	0.08124	0.01353	0.03151
		9.14253	0.08034	0.012	0.02998
		9.17321	0.07854	0.01037	0.02885
		9.20388	0.07593	0.00865	0.02814
		9.23456	0.07262	0.00687	0.02784
		9.26524	0.06873	0.00506	0.02791
		9.29592	0.06435	0.0033	0.0283
		9.3266	0.0596	0.00184	0.02893
		9.35728	0.05455	0.00182	0.02973
		9.38796	0.04925	0.0032	0.03064
		9.41864	0.04376	0.00485	0.0316
		9.44932	0.03811	0.00647	0.03258
		9.48	0.03237	0.00799	0.03354
		9.51068	0.02666	0.00937	0.03446
		9.54136	0.02124	0.01058	0.03532
		9.57204	0.01671	0.0116	0.0361
		9.60272	0.0143	0.01242	0.03677
		9.6334	0.01526	0.01304	0.03734
		9.66408	0.01913	0.01345	0.03778
		9.69476	0.02447	0.01366	0.03808
		9.72544	0.03029	0.01367	0.03822
		9.75612	0.03607	0.01351	0.03821
		9.7868	0.04148	0.01318	0.03802
		9.81748	0.0463	0.01271	0.03767
		9.84816	0.05034	0.01209	0.03715
		9.87884	0.05345	0.01136	0.03648
		9.90952	0.05555	0.01052	0.03567
		9.9402	0.05656	0.00958	0.03476
		9.97088	0.05647	0.00857	0.03377

## Sheet: Figure 2g
	R (Å)	l FT k3 χ(k) l (arb. Units)
		Er SAC	Fit
	0.03068	0.51942	0.16729
	0.06136	0.50532	0.20951
	0.09204	0.4825	0.26011
	0.12272	0.45224	0.30916
	0.1534	0.41688	0.35113
	0.18408	0.38057	0.38262
	0.21476	0.35021	0.40145
	0.24544	0.33573	0.4063
	0.27612	0.34722	0.39665
	0.3068	0.38884	0.37273
	0.33748	0.45654	0.33566
	0.36816	0.5424	0.28762
	0.39884	0.63866	0.23267
	0.42951	0.73887	0.17891
	0.46019	0.83762	0.14417
	0.49087	0.9302	0.15323
	0.52155	1.01237	0.20287
	0.55223	1.08033	0.26945
	0.58291	1.13075	0.33819
	0.61359	1.16084	0.40141
	0.64427	1.16854	0.45423
	0.67495	1.15263	0.49307
	0.70563	1.11309	0.51514
	0.73631	1.05138	0.51837
	0.76699	0.97112	0.50139
	0.79767	0.8792	0.46352
	0.82835	0.78754	0.40486
	0.85903	0.71535	0.32629
	0.88971	0.68818	0.22957
	0.92039	0.7266	0.11806
	0.95107	0.83076	0.03351
	0.98175	0.98296	0.15235
	1.01243	1.16231	0.29262
	1.04311	1.35185	0.43476
	1.07379	1.53868	0.57313
	1.10447	1.71266	0.7025
	1.13515	1.86551	0.81769
	1.16583	1.99033	0.91372
	1.1965	2.08143	0.98593
	1.22718	2.13441	1.03019
	1.25786	2.14619	1.04318
	1.28854	2.11536	1.02271
	1.31922	2.04247	0.96829
	1.3499	1.93071	0.88228
	1.38058	1.787	0.77244
	1.41126	1.62392	0.65818
	1.44194	1.4631	0.58307
	1.47262	1.3391	0.61387
	1.5033	1.29788	0.77941
	1.53398	1.37745	1.04598
	1.56466	1.58117	1.37541
	1.59534	1.8814	1.74432
	1.62602	2.24416	2.13794
	1.6567	2.64194	2.54511
	1.68738	3.05427	2.95621
	1.71806	3.46554	3.36232
	1.74874	3.86321	3.75497
	1.77942	4.23683	4.12612
	1.8101	4.57752	4.46819
	1.84078	4.87778	4.77421
	1.87146	5.13136	5.03789
	1.90214	5.3333	5.25383
	1.93282	5.47987	5.41754
	1.9635	5.56864	5.52561
	1.99418	5.59845	5.57575
	2.02485	5.56942	5.56682
	2.05553	5.48288	5.49892
	2.08621	5.34135	5.37332
	2.11689	5.14844	5.19246
	2.14757	4.90875	4.95985
	2.17825	4.62778	4.68006
	2.20893	4.31178	4.3585
	2.23961	3.96763	4.00139
	2.27029	3.60269	3.61555
	2.30097	3.22471	3.20823
	2.33165	2.84172	2.787
	2.36233	2.46196	2.35951
	2.39301	2.09397	1.93332
	2.42369	1.74672	1.51578
	2.45437	1.4301	1.1138
	2.48505	1.15559	0.73376
	2.51573	0.93689	0.38135
	2.54641	0.78814	0.06191
	2.57709	0.71569	0.22246
	2.60777	0.70684	0.46644
	2.63845	0.7334	0.66901
	2.66913	0.76811	0.82909
	2.69981	0.79309	0.94667
	2.73049	0.79905	1.0227
	2.76117	0.78226	1.05901
	2.79184	0.74256	1.05827
	2.82252	0.68216	1.02385
	2.8532	0.60527	0.95973
	2.88388	0.51823	0.87037
	2.91456	0.43063	0.76053
	2.94524	0.3576	0.63521
	2.97592	0.32062	0.49945
	3.0066	0.33546	0.35823
	3.03728	0.39335	0.21639
	3.06796	0.47211	0.0789
	3.09864	0.55448	0.05485
	3.12932	0.63017	0.17291
	3.16	0.6931	0.27786
	3.19068	0.7396	0.36644
	3.22136	0.76766	0.43692
	3.25204	0.77656	0.48827
	3.28272	0.76681	0.52013
	3.3134	0.74018	0.53279
	3.34408	0.69992	0.5271
	3.37476	0.6511	0.50443
	3.40544	0.6011	0.4666
	3.43612	0.55992	0.41582
	3.4668	0.53918	0.35455
	3.49748	0.54834	0.28547
	3.52816	0.58967	0.21137
	3.55884	0.65739	0.1352
	3.58952	0.74173	0.06082
	3.62019	0.83306	0.02705
	3.65087	0.92344	0.08818
	3.68155	1.00669	0.14895
	3.71223	1.07802	0.20183
	3.74291	1.13382	0.2451
	3.77359	1.17137	0.27777
	3.80427	1.18883	0.29937
	3.83495	1.18509	0.30979
	3.86563	1.15977	0.30934
	3.89631	1.11314	0.29865
	3.92699	1.04609	0.27868
	3.95767	0.9601	0.25062
	3.98835	0.85714	0.21586
	4.01903	0.73961	0.17596
	4.04971	0.61028	0.13254
	4.08039	0.47221	0.08726
	4.11107	0.32865	0.04174
	4.14175	0.18311	0.0027
	4.17243	0.04195	0.04401
	4.20311	0.10568	0.08155
	4.23379	0.23834	0.11411
	4.26447	0.36193	0.14085
	4.29515	0.47351	0.16122
	4.32583	0.57109	0.17489
	4.35651	0.65324	0.18177
	4.38719	0.71909	0.18202
	4.41786	0.76835	0.17601
	4.44854	0.80134	0.1643
	4.47922	0.81901	0.14762
	4.5099	0.82292	0.12681
	4.54058	0.81526	0.10283
	4.57126	0.79883	0.07668
	4.60194	0.77689	0.04939
	4.63262	0.7531	0.02209
	4.6633	0.73114	0.0067
	4.69398	0.71436	0.03056
	4.72466	0.7052	0.05318
	4.75534	0.70471	0.07286
	4.78602	0.71236	0.08907
	4.8167	0.7262	0.10145
	4.84738	0.74338	0.1098
	4.87806	0.76071	0.11409
	4.90874	0.77515	0.11442
	4.93942	0.78412	0.11104
	4.9701	0.78557	0.10428
	5.00078	0.77814	0.09461
	5.03146	0.76103	0.08254
	5.06214	0.73409	0.06865
	5.09282	0.69767	0.05354
	5.1235	0.65268	0.03784
	5.15418	0.60049	0.02221
	5.18486	0.54297	0.00786
	5.21553	0.48253	0.00913
	5.24621	0.4222	0.02131
	5.27689	0.36582	0.03227
	5.30757	0.31815	0.0413
	5.33825	0.28453	0.04817
	5.36893	0.26909	0.05277
	5.39961	0.27201	0.0551
	5.43029	0.28873	0.05526
	5.46097	0.31266	0.05341
	5.49165	0.33801	0.04975
	5.52233	0.36073	0.04458
	5.55301	0.37824	0.03819
	5.58369	0.38906	0.03092
	5.61437	0.39252	0.02311
	5.64505	0.38851	0.01514
	5.67573	0.3774	0.00747
	5.70641	0.35995	0.00308
	5.73709	0.33727	0.0083
	5.76777	0.31082	0.01422
	5.79845	0.28242	0.01931
	5.82913	0.2543	0.02335
	5.85981	0.22914	0.02625
	5.89049	0.20987	0.02801
	5.92117	0.19913	0.02865
	5.95185	0.19816	0.02825
	5.98253	0.20609	0.02693
	6.0132	0.22037	0.02482
	6.04388	0.23806	0.02207
	6.07456	0.2566	0.01886
	6.10524	0.27415	0.01536
	6.13592	0.2895	0.01174
	6.1666	0.30193	0.00816
	6.19728	0.31108	0.0048
	6.22796	0.3169	0.00199
	6.25864	0.3195	0.00197
	6.28932	0.31919	0.00399
	6.32	0.31635	0.00577
	6.35068	0.31141	0.0071
	6.38136	0.30483	0.00796
	6.41204	0.29705	0.00837
	6.44272	0.28845	0.00837
	6.4734	0.27932	0.00802
	6.50408	0.26986	0.0074
	6.53476	0.2602	0.00658
	6.56544	0.25033	0.00563
	6.59612	0.24022	0.00463
	6.6268	0.22975	0.00365
	6.65748	0.21881	0.00275
	6.68816	0.20729	0.00201
	6.71884	0.1951	0.00155
	6.74952	0.18218	0.0015
	6.7802	0.16856	0.00182
	6.81087	0.15426	0.00232
	6.84155	0.1394	0.00289
	6.87223	0.1241	0.00351
	6.90291	0.10853	0.00413
	6.93359	0.09286	0.00473
	6.96427	0.07729	0.00528
	6.99495	0.06203	0.00574
	7.02563	0.04733	0.00607
	7.05631	0.0336	0.00624
	7.08699	0.02192	0.00624
	7.11767	0.0159	0.00604
	7.14835	0.02005	0.00565
	7.17903	0.02977	0.00508
	7.20971	0.04083	0.00437
	7.24039	0.05208	0.00358
	7.27107	0.06317	0.00281
	7.30175	0.074	0.0023
	7.33243	0.0845	0.00231
	7.36311	0.09462	0.00283
	7.39379	0.10432	0.00358
	7.42447	0.11355	0.00433
	7.45515	0.12226	0.00496
	7.48583	0.13042	0.0054
	7.51651	0.13802	0.0056
	7.54719	0.14509	0.00553
	7.57787	0.15169	0.00517
	7.60854	0.15793	0.00453
	7.63922	0.16396	0.00361
	7.6699	0.16996	0.00244
	7.70058	0.17612	0.00106
	7.73126	0.18263	0.000510263
	7.76194	0.18966	0.00218
	7.79262	0.1973	0.00392
	7.8233	0.20559	0.00567
	7.85398	0.21448	0.00736
	7.88466	0.22385	0.00893
	7.91534	0.23351	0.01034
	7.94602	0.24321	0.01153
	7.9767	0.25269	0.01246
	8.00738	0.26168	0.01311
	8.03806	0.26992	0.01345
	8.06874	0.2772	0.01348
	8.09942	0.28335	0.01319
	8.1301	0.28826	0.01261
	8.16078	0.29191	0.01175
	8.19146	0.29433	0.01065
	8.22214	0.29564	0.00936
	8.25282	0.29603	0.00792
	8.2835	0.29575	0.00639
	8.31418	0.29508	0.00483
	8.34486	0.29432	0.00334
	8.37554	0.29376	0.00209
	8.40621	0.29364	0.00156
	8.43689	0.29411	0.0021
	8.46757	0.29525	0.00299
	8.49825	0.29699	0.00383
	8.52893	0.29918	0.00451
	8.55961	0.30158	0.00498
	8.59029	0.30389	0.00524
	8.62097	0.30577	0.00528
	8.65165	0.30687	0.00513
	8.68233	0.30688	0.00479
	8.71301	0.30554	0.00431
	8.74369	0.30264	0.00371
	8.77437	0.29805	0.00303
	8.80505	0.29172	0.00232
	8.83573	0.28368	0.00163
	8.86641	0.27405	0.00109
	8.89709	0.26301	0.000924809
	8.92777	0.25083	0.00121
	8.95845	0.23784	0.00162
	8.98913	0.22442	0.00201
	9.01981	0.21103	0.00231
	9.05049	0.19814	0.00251
	9.08117	0.18625	0.00259
	9.11185	0.17583	0.00256
	9.14253	0.1673	0.00242
	9.17321	0.16098	0.00221
	9.20388	0.157	0.00192
	9.23456	0.15532	0.00158
	9.26524	0.15574	0.00123
	9.29592	0.15791	0.00091449
	9.3266	0.16142	0.000754751
	9.35728	0.16589	0.000854966
	9.38796	0.17096	0.00114
	9.41864	0.17634	0.00149
	9.44932	0.18181	0.00185
	9.48	0.18717	0.0022
	9.51068	0.1923	0.00252
	9.54136	0.19708	0.00281
	9.57204	0.20141	0.00306
	9.60272	0.2052	0.00328
	9.6334	0.20837	0.00346
	9.66408	0.21082	0.0036
	9.69476	0.21248	0.0037
	9.72544	0.21329	0.00376
	9.75612	0.21319	0.00378
	9.7868	0.21216	0.00377
	9.81748	0.21018	0.00373
	9.84816	0.20728	0.00367
	9.87884	0.20353	0.0036
	9.90952	0.19903	0.00354
	9.9402	0.19394	0.00349
	9.97088	0.18842	0.00347

## Sheet: Figure 3a
OCP		-0.37		-0.47		-0.57		-0.67		-0.77		-0.87		-0.97		-1.07		-1.17
Wavenumber (cm-1)	Intensity (arb. units)	Wavenumber (cm-1)	Intensity (arb. units)	Wavenumber (cm-1)	Intensity (arb. units)	Wavenumber (cm-1)	Intensity (arb. units)	Wavenumber (cm-1)	Intensity (arb. units)	Wavenumber (cm-1)	Intensity (arb. units)	Wavenumber (cm-1)	Intensity (arb. units)	Wavenumber (cm-1)	Intensity (arb. units)	Wavenumber (cm-1)	Intensity (arb. units)	Wavenumber (cm-1)	Intensity (arb. units)
1180.24	0.000117963	1180.24	-0.00344	1180.24	-0.00433	1180.24	-0.00504	1180.24	-0.00594	1180.24	-0.0067	1180.24	-0.00772	1180.24	-0.00877	1180.24	-0.00939	1180.24	-0.01024
1184.1	0.000122836	1184.1	-0.00351	1184.1	-0.00441	1184.1	-0.00514	1184.1	-0.00605	1184.1	-0.00682	1184.1	-0.00785	1184.1	-0.00891	1184.1	-0.00952	1184.1	-0.01036
1187.95	0.000127331	1187.95	-0.00358	1187.95	-0.00449	1187.95	-0.00523	1187.95	-0.00615	1187.95	-0.00693	1187.95	-0.00796	1187.95	-0.00902	1187.95	-0.00962	1187.95	-0.01044
1191.81	0.000131599	1191.81	-0.00363	1191.81	-0.00454	1191.81	-0.00529	1191.81	-0.00622	1191.81	-0.00701	1191.81	-0.00804	1191.81	-0.00909	1191.81	-0.00968	1191.81	-0.01049
1195.67	0.000135623	1195.67	-0.00368	1195.67	-0.00458	1195.67	-0.00534	1195.67	-0.00627	1195.67	-0.00706	1195.67	-0.00809	1195.67	-0.00914	1195.67	-0.00972	1195.67	-0.01051
1199.53	0.000137162	1199.53	-0.0037	1199.53	-0.00461	1199.53	-0.00537	1199.53	-0.0063	1199.53	-0.00709	1199.53	-0.00811	1199.53	-0.00916	1199.53	-0.00973	1199.53	-0.01051
1203.38	0.000137944	1203.38	-0.00372	1203.38	-0.00462	1203.38	-0.00538	1203.38	-0.0063	1203.38	-0.00709	1203.38	-0.00811	1203.38	-0.00916	1203.38	-0.00972	1203.38	-0.01049
1207.24	0.000138312	1207.24	-0.00373	1207.24	-0.00462	1207.24	-0.00536	1207.24	-0.00628	1207.24	-0.00707	1207.24	-0.00808	1207.24	-0.00912	1207.24	-0.00967	1207.24	-0.01044
1211.1	0.000136257	1211.1	-0.00372	1211.1	-0.00459	1211.1	-0.00532	1211.1	-0.00622	1211.1	-0.00699	1211.1	-0.00799	1211.1	-0.00902	1211.1	-0.00957	1211.1	-0.01033
1214.95	0.000131888	1214.95	-0.00369	1214.95	-0.00453	1214.95	-0.00522	1214.95	-0.0061	1214.95	-0.00684	1214.95	-0.00781	1214.95	-0.00883	1214.95	-0.00936	1214.95	-0.0101
1218.81	0.000126073	1218.81	-0.00364	1218.81	-0.00443	1218.81	-0.00508	1218.81	-0.0059	1218.81	-0.00661	1218.81	-0.00754	1218.81	-0.00852	1218.81	-0.00904	1218.81	-0.00976
1222.67	0.000118266	1222.67	-0.00356	1222.67	-0.00429	1222.67	-0.00487	1222.67	-0.00563	1222.67	-0.00628	1222.67	-0.00716	1222.67	-0.0081	1222.67	-0.0086	1222.67	-0.0093
1226.53	0.000111332	1226.53	-0.00345	1226.53	-0.0041	1226.53	-0.00461	1226.53	-0.00529	1226.53	-0.00588	1226.53	-0.00668	1226.53	-0.00758	1226.53	-0.00804	1226.53	-0.00872
1230.38	0.00010409	1230.38	-0.00332	1230.38	-0.00389	1230.38	-0.00431	1230.38	-0.00489	1230.38	-0.0054	1230.38	-0.00612	1230.38	-0.00697	1230.38	-0.00739	1230.38	-0.00803
1234.24	9.47469e-05	1234.24	-0.00317	1234.24	-0.00365	1234.24	-0.00398	1234.24	-0.00445	1234.24	-0.00488	1234.24	-0.00551	1234.24	-0.00629	1234.24	-0.00668	1234.24	-0.00727
1238.1	8.45813e-05	1238.1	-0.00302	1238.1	-0.00339	1238.1	-0.00362	1238.1	-0.00399	1238.1	-0.00432	1238.1	-0.00485	1238.1	-0.00557	1238.1	-0.00592	1238.1	-0.00646
1241.95	7.67614e-05	1241.95	-0.00285	1241.95	-0.00313	1241.95	-0.00326	1241.95	-0.00352	1241.95	-0.00375	1241.95	-0.00419	1241.95	-0.00484	1241.95	-0.00514	1241.95	-0.00563
1245.81	7.032e-05	1245.81	-0.00269	1245.81	-0.00287	1245.81	-0.0029	1245.81	-0.00305	1245.81	-0.00319	1245.81	-0.00353	1245.81	-0.00411	1245.81	-0.00436	1245.81	-0.0048
1249.67	6.25808e-05	1249.67	-0.00255	1249.67	-0.00263	1249.67	-0.00257	1249.67	-0.00261	1249.67	-0.00266	1249.67	-0.0029	1249.67	-0.00342	1249.67	-0.00362	1249.67	-0.004
1253.52	5.33244e-05	1253.52	-0.00241	1253.52	-0.00242	1253.52	-0.00226	1253.52	-0.00221	1253.52	-0.00217	1253.52	-0.00232	1253.52	-0.00277	1253.52	-0.00293	1253.52	-0.00326
1257.38	4.50617e-05	1257.38	-0.00229	1257.38	-0.00222	1257.38	-0.002	1257.38	-0.00185	1257.38	-0.00174	1257.38	-0.00181	1257.38	-0.0022	1257.38	-0.00232	1257.38	-0.0026
1261.24	3.86824e-05	1261.24	-0.00219	1261.24	-0.00206	1261.24	-0.00177	1261.24	-0.00155	1261.24	-0.00138	1261.24	-0.00137	1261.24	-0.00172	1261.24	-0.0018	1261.24	-0.00204
1265.1	3.33839e-05	1265.1	-0.00212	1265.1	-0.00194	1265.1	-0.0016	1265.1	-0.00132	1265.1	-0.0011	1265.1	-0.00104	1265.1	-0.00135	1265.1	-0.0014	1265.1	-0.00161
1268.95	2.77804e-05	1268.95	-0.00207	1268.95	-0.00186	1268.95	-0.00148	1268.95	-0.00116	1268.95	-0.000905934	1268.95	-0.000809946	1268.95	-0.0011	1268.95	-0.00112	1268.95	-0.00131
1272.81	2.16901e-05	1272.81	-0.00205	1272.81	-0.00182	1272.81	-0.00142	1272.81	-0.00107	1272.81	-0.000789236	1272.81	-0.000673783	1272.81	-0.000945881	1272.81	-0.00095528	1272.81	-0.00113
1276.67	1.64223e-05	1276.67	-0.00204	1276.67	-0.0018	1276.67	-0.00138	1276.67	-0.00102	1276.67	-0.000723133	1276.67	-0.000596651	1276.67	-0.00085719	1276.67	-0.000856102	1276.67	-0.00103
1280.52	1.22344e-05	1280.52	-0.00204	1280.52	-0.00179	1280.52	-0.00137	1280.52	-0.000992728	1280.52	-0.000686986	1280.52	-0.000551943	1280.52	-0.000804025	1280.52	-0.000795528	1280.52	-0.000962389
1284.38	7.96542e-06	1284.38	-0.00205	1284.38	-0.00179	1284.38	-0.00136	1284.38	-0.000974858	1284.38	-0.000662662	1284.38	-0.000519445	1284.38	-0.000764585	1284.38	-0.000749301	1284.38	-0.000913831
1288.24	4.03803e-06	1288.24	-0.00205	1288.24	-0.00178	1288.24	-0.00135	1288.24	-0.000956434	1288.24	-0.000638674	1288.24	-0.000487788	1288.24	-0.000727677	1288.24	-0.000705942	1288.24	-0.000868788
1292.09	5.51838e-07	1292.09	-0.00205	1292.09	-0.00178	1292.09	-0.00134	1292.09	-0.000935029	1292.09	-0.000611673	1292.09	-0.000453904	1292.09	-0.000689486	1292.09	-0.000662337	1292.09	-0.000822982
1295.95	-1.44808e-06	1295.95	-0.00205	1295.95	-0.00177	1295.95	-0.00133	1295.95	-0.000911888	1295.95	-0.000584533	1295.95	-0.000419806	1295.95	-0.000651544	1295.95	-0.000620223	1295.95	-0.000778728
1299.81	-2.40091e-06	1299.81	-0.00205	1299.81	-0.00176	1299.81	-0.00131	1299.81	-0.000891557	1299.81	-0.000560121	1299.81	-0.000389374	1299.81	-0.000618062	1299.81	-0.000586141	1299.81	-0.000741313
1303.66	-2.18242e-06	1303.66	-0.00206	1303.66	-0.00176	1303.66	-0.00131	1303.66	-0.000877949	1303.66	-0.000542583	1303.66	-0.000365835	1303.66	-0.000594423	1303.66	-0.000562407	1303.66	-0.000714043
1307.52	-1.52534e-06	1307.52	-0.00206	1307.52	-0.00176	1307.52	-0.0013	1307.52	-0.000863789	1307.52	-0.000524192	1307.52	-0.000340822	1307.52	-0.000569978	1307.52	-0.000537188	1307.52	-0.00068572
1311.38	-8.53637e-07	1311.38	-0.00207	1311.38	-0.00176	1311.38	-0.00129	1311.38	-0.000851414	1311.38	-0.00050554	1311.38	-0.000316381	1311.38	-0.000546006	1311.38	-0.000515769	1311.38	-0.000661261
1315.24	1.3087e-07	1315.24	-0.00208	1315.24	-0.00176	1315.24	-0.00129	1315.24	-0.000844348	1315.24	-0.000491578	1315.24	-0.000296383	1315.24	-0.000528734	1315.24	-0.000502876	1315.24	-0.00064512
1319.09	5.20834e-07	1319.09	-0.00209	1319.09	-0.00177	1319.09	-0.00129	1319.09	-0.000841431	1319.09	-0.000481443	1319.09	-0.000279789	1319.09	-0.000518339	1319.09	-0.000496147	1319.09	-0.000633609
1322.95	1.7406e-07	1322.95	-0.0021	1322.95	-0.00178	1322.95	-0.00129	1322.95	-0.000840534	1322.95	-0.000474268	1322.95	-0.000265584	1322.95	-0.000511943	1322.95	-0.000493844	1322.95	-0.000626457
1326.81	4.66693e-07	1326.81	-0.00212	1326.81	-0.0018	1326.81	-0.0013	1326.81	-0.00084113	1326.81	-0.000470747	1326.81	-0.000254155	1326.81	-0.000508454	1326.81	-0.000493823	1326.81	-0.000623183
1330.66	-4.31386e-08	1330.66	-0.00213	1330.66	-0.00181	1330.66	-0.0013	1330.66	-0.000838391	1330.66	-0.000463036	1330.66	-0.000239871	1330.66	-0.000499705	1330.66	-0.000486787	1330.66	-0.000615271
1334.52	-1.54154e-06	1334.52	-0.00215	1334.52	-0.00181	1334.52	-0.0013	1334.52	-0.00083141	1334.52	-0.000450265	1334.52	-0.000220729	1334.52	-0.000483262	1334.52	-0.000473599	1334.52	-0.000600718
1338.38	-2.88669e-06	1338.38	-0.00216	1338.38	-0.00182	1338.38	-0.00131	1338.38	-0.000824306	1338.38	-0.000435574	1338.38	-0.00019941	1338.38	-0.000464578	1338.38	-0.000458792	1338.38	-0.0005836
1342.23	-5.57816e-06	1342.23	-0.00217	1342.23	-0.00183	1342.23	-0.0013	1342.23	-0.000814294	1342.23	-0.000413148	1342.23	-0.000168262	1342.23	-0.000437988	1342.23	-0.000434133	1342.23	-0.000557851
1346.09	-9.39485e-06	1346.09	-0.00217	1346.09	-0.00183	1346.09	-0.00129	1346.09	-0.000796309	1346.09	-0.000381956	1346.09	-0.000123164	1346.09	-0.000398208	1346.09	-0.000397637	1346.09	-0.000520356
1349.95	-1.12652e-05	1349.95	-0.00217	1349.95	-0.00183	1349.95	-0.00129	1349.95	-0.00077541	1349.95	-0.000347465	1349.95	-6.97718e-05	1349.95	-0.00035184	1349.95	-0.00035758	1349.95	-0.000477921
1353.81	-1.23364e-05	1353.81	-0.00217	1353.81	-0.00182	1353.81	-0.00128	1353.81	-0.000750048	1353.81	-0.000306584	1353.81	-7.64537e-06	1353.81	-0.000297898	1353.81	-0.000312422	1353.81	-0.000427095
1357.66	-1.48365e-05	1357.66	-0.00218	1357.66	-0.00182	1357.66	-0.00127	1357.66	-0.000722943	1357.66	-0.000260638	1357.66	6.11375e-05	1357.66	-0.000237484	1357.66	-0.000264869	1357.66	-0.00037096
1361.52	-1.59288e-05	1361.52	-0.00218	1361.52	-0.00182	1361.52	-0.00126	1361.52	-0.000696654	1361.52	-0.000214552	1361.52	0.00013286	1361.52	-0.000176874	1361.52	-0.000220087	1361.52	-0.000314919
1365.38	-1.44202e-05	1365.38	-0.00217	1365.38	-0.00181	1365.38	-0.00124	1365.38	-0.000662556	1365.38	-0.000159026	1365.38	0.000216793	1365.38	-0.00010351	1365.38	-0.000163215	1365.38	-0.000244976
1369.23	-1.29702e-05	1369.23	-0.00216	1369.23	-0.00179	1369.23	-0.00122	1369.23	-0.000628358	1369.23	-0.00010212	1369.23	0.000302506	1369.23	-2.72701e-05	1369.23	-0.000106014	1369.23	-0.00017355
1373.09	-1.20884e-05	1373.09	-0.00215	1373.09	-0.00178	1373.09	-0.00121	1373.09	-0.000596998	1373.09	-4.89247e-05	1373.09	0.000386413	1373.09	4.57887e-05	1373.09	-5.15268e-05	1373.09	-0.000105482
1376.95	-1.19064e-05	1376.95	-0.00214	1376.95	-0.00178	1376.95	-0.00119	1376.95	-0.000566116	1376.95	2.48076e-06	1376.95	0.000467762	1376.95	0.000116613	1376.95	2.35773e-06	1376.95	-3.87671e-05
1380.81	-1.05079e-05	1380.81	-0.00214	1380.81	-0.00177	1380.81	-0.00118	1380.81	-0.000546787	1380.81	4.02157e-05	1380.81	0.000532107	1380.81	0.000169406	1380.81	3.70694e-05	1380.81	7.93865e-06
1384.66	-7.55092e-06	1384.66	-0.00214	1384.66	-0.00178	1384.66	-0.00118	1384.66	-0.000538163	1384.66	6.28083e-05	1384.66	0.000577559	1384.66	0.000202453	1384.66	5.37148e-05	1384.66	3.54447e-05
1388.52	-6.41144e-06	1388.52	-0.00214	1388.52	-0.00178	1388.52	-0.00118	1388.52	-0.000524724	1388.52	8.62004e-05	1388.52	0.000619861	1388.52	0.000236917	1388.52	7.64939e-05	1388.52	6.7726e-05
1392.38	-6.00847e-06	1392.38	-0.00213	1392.38	-0.00177	1392.38	-0.00117	1392.38	-0.000514226	1392.38	0.000101645	1392.38	0.000649398	1392.38	0.000262627	1392.38	9.2651e-05	1392.38	9.06589e-05
1396.23	-5.55833e-06	1396.23	-0.00212	1396.23	-0.00177	1396.23	-0.00117	1396.23	-0.00050965	1396.23	0.000105567	1396.23	0.00066196	1396.23	0.000272982	1396.23	9.55864e-05	1396.23	9.86216e-05
1400.09	-5.82627e-06	1400.09	-0.00212	1400.09	-0.00176	1400.09	-0.00117	1400.09	-0.000508442	1400.09	0.000100313	1400.09	0.000659469	1400.09	0.00027074	1400.09	9.10532e-05	1400.09	9.69511e-05
1403.95	-5.0535e-06	1403.95	-0.0021	1403.95	-0.00175	1403.95	-0.00116	1403.95	-0.000506269	1403.95	9.32898e-05	1403.95	0.00064987	1403.95	0.000265933	1403.95	8.85503e-05	1403.95	9.43836e-05
1407.8	-4.28335e-06	1407.8	-0.00209	1407.8	-0.00174	1407.8	-0.00116	1407.8	-0.000506093	1407.8	8.22153e-05	1407.8	0.000629924	1407.8	0.000253731	1407.8	8.30241e-05	1407.8	8.67422e-05
1411.66	-4.68166e-06	1411.66	-0.00207	1411.66	-0.00174	1411.66	-0.00115	1411.66	-0.00051401	1411.66	6.09444e-05	1411.66	0.00059722	1411.66	0.000225367	1411.66	6.53299e-05	1411.66	6.35451e-05
1415.52	-4.81785e-06	1415.52	-0.00206	1415.52	-0.00173	1415.52	-0.00115	1415.52	-0.000527935	1415.52	2.99124e-05	1415.52	0.000554349	1415.52	0.000185585	1415.52	3.62078e-05	1415.52	2.70287e-05
1419.38	-3.24671e-06	1419.38	-0.00207	1419.38	-0.00174	1419.38	-0.00117	1419.38	-0.000558081	1419.38	-1.86026e-05	1419.38	0.000488523	1419.38	0.000121336	1419.38	-2.11209e-05	1419.38	-3.64937e-05
1423.23	-5.45284e-06	1423.23	-0.00207	1423.23	-0.00175	1423.23	-0.00119	1423.23	-0.000590971	1423.23	-6.72859e-05	1423.23	0.000419389	1423.23	5.30964e-05	1423.23	-8.17034e-05	1423.23	-0.000102871
1427.09	-1.34452e-05	1427.09	-0.00205	1427.09	-0.00173	1427.09	-0.00117	1427.09	-0.000595095	1427.09	-8.74626e-05	1427.09	0.000381463	1427.09	2.08873e-05	1427.09	-0.00010127	1427.09	-0.000129032
1430.95	-1.96798e-05	1430.95	-0.00202	1430.95	-0.0017	1430.95	-0.00116	1430.95	-0.000588953	1430.95	-9.94346e-05	1430.95	0.000353178	1430.95	-2.99789e-06	1430.95	-0.000112354	1430.95	-0.000146869
1434.8	-2.44167e-05	1434.8	-0.00199	1434.8	-0.00167	1434.8	-0.00114	1434.8	-0.000578973	1434.8	-0.000105619	1434.8	0.000329036	1434.8	-2.21028e-05	1434.8	-0.000120889	1434.8	-0.000163737
1438.66	-2.92159e-05	1438.66	-0.00197	1438.66	-0.00165	1438.66	-0.00112	1438.66	-0.00058096	1438.66	-0.000120748	1438.66	0.000293507	1438.66	-5.43516e-05	1438.66	-0.000146513	1438.66	-0.000200346
1442.52	-3.31923e-05	1442.52	-0.00195	1442.52	-0.00163	1442.52	-0.00111	1442.52	-0.000573965	1442.52	-0.000126176	1442.52	0.000270789	1442.52	-7.34021e-05	1442.52	-0.000158748	1442.52	-0.000224391
1446.37	-3.56628e-05	1446.37	-0.00193	1446.37	-0.00161	1446.37	-0.00109	1446.37	-0.000568388	1446.37	-0.000133524	1446.37	0.000245302	1446.37	-9.64316e-05	1446.37	-0.000176069	1446.37	-0.000254814
1450.23	-3.55732e-05	1450.23	-0.00193	1450.23	-0.00161	1450.23	-0.00109	1450.23	-0.000574731	1450.23	-0.000152197	1450.23	0.000207972	1450.23	-0.000135582	1450.23	-0.000213592	1450.23	-0.000305148
1454.09	-3.3436e-05	1454.09	-0.00194	1454.09	-0.00162	1454.09	-0.0011	1454.09	-0.000587746	1454.09	-0.000177077	1454.09	0.000165528	1454.09	-0.000182099	1454.09	-0.000261545	1454.09	-0.000364356
1457.94	-3.32256e-05	1457.94	-0.00194	1457.94	-0.00162	1457.94	-0.0011	1457.94	-0.000593708	1457.94	-0.00019104	1457.94	0.000136024	1457.94	-0.000213215	1457.94	-0.000293782	1457.94	-0.000406998
1461.8	-3.16419e-05	1461.8	-0.00195	1461.8	-0.00163	1461.8	-0.00111	1461.8	-0.000611534	1461.8	-0.000215221	1461.8	9.66275e-05	1461.8	-0.000257338	1461.8	-0.000343235	1461.8	-0.000465606
1465.66	-2.91346e-05	1465.66	-0.00198	1465.66	-0.00165	1465.66	-0.00113	1465.66	-0.00063572	1465.66	-0.000246478	1465.66	5.0486e-05	1465.66	-0.000309544	1465.66	-0.000401943	1465.66	-0.000532183
1469.52	-2.56298e-05	1469.52	-0.00201	1469.52	-0.00168	1469.52	-0.00117	1469.52	-0.000670178	1469.52	-0.00028915	1469.52	-7.47326e-06	1469.52	-0.000374315	1469.52	-0.000472122	1469.52	-0.000608185
1473.37	-1.94144e-05	1473.37	-0.00205	1473.37	-0.00172	1473.37	-0.0012	1473.37	-0.000712337	1473.37	-0.000336283	1473.37	-7.02427e-05	1473.37	-0.000443833	1473.37	-0.000547648	1473.37	-0.000687986
1477.23	-1.53329e-05	1477.23	-0.00207	1477.23	-0.00174	1477.23	-0.00123	1477.23	-0.000739443	1477.23	-0.000369067	1477.23	-0.000115354	1477.23	-0.0004897	1477.23	-0.000595893	1477.23	-0.00074131
1481.09	-1.11081e-05	1481.09	-0.0021	1481.09	-0.00178	1481.09	-0.00126	1481.09	-0.000778153	1481.09	-0.000416308	1481.09	-0.000172622	1481.09	-0.00055157	1481.09	-0.000659391	1481.09	-0.000809659
1484.94	-6.22521e-06	1484.94	-0.00213	1484.94	-0.00182	1484.94	-0.0013	1484.94	-0.000824923	1484.94	-0.000471699	1484.94	-0.000236302	1484.94	-0.000620689	1484.94	-0.000732114	1484.94	-0.000883852
1488.8	-4.59002e-06	1488.8	-0.00216	1488.8	-0.00185	1488.8	-0.00133	1488.8	-0.000862384	1488.8	-0.000514374	1488.8	-0.000288029	1488.8	-0.000673886	1488.8	-0.000788712	1488.8	-0.000938076
1492.66	-9.81292e-06	1492.66	-0.00216	1492.66	-0.00185	1492.66	-0.00134	1492.66	-0.000867279	1492.66	-0.000522542	1492.66	-0.000300077	1492.66	-0.000683151	1492.66	-0.000790666	1492.66	-0.000937271
1496.52	-1.67537e-05	1496.52	-0.00214	1496.52	-0.00182	1496.52	-0.00132	1496.52	-0.000851209	1496.52	-0.000512111	1496.52	-0.000289715	1496.52	-0.00066606	1496.52	-0.0007605	1496.52	-0.000904505
1500.37	-1.9583e-05	1500.37	-0.00214	1500.37	-0.00182	1500.37	-0.00132	1500.37	-0.000855019	1500.37	-0.000521828	1500.37	-0.000302213	1500.37	-0.000674641	1500.37	-0.000760704	1500.37	-0.000901056
1504.23	-2.01238e-05	1504.23	-0.00215	1504.23	-0.00184	1504.23	-0.00134	1504.23	-0.000878216	1504.23	-0.000550636	1504.23	-0.000336878	1504.23	-0.00070762	1504.23	-0.000788802	1504.23	-0.000926264
1508.09	-2.20065e-05	1508.09	-0.00215	1508.09	-0.00184	1508.09	-0.00135	1508.09	-0.00089031	1508.09	-0.000565726	1508.09	-0.000357906	1508.09	-0.000723027	1508.09	-0.000795588	1508.09	-0.00093206
1511.94	-2.61151e-05	1511.94	-0.00212	1511.94	-0.0018	1511.94	-0.00132	1511.94	-0.000859994	1511.94	-0.000537588	1511.94	-0.00033163	1511.94	-0.000681881	1511.94	-0.000737765	1511.94	-0.00087235
1515.8	-2.9247e-05	1515.8	-0.00209	1515.8	-0.00178	1515.8	-0.0013	1515.8	-0.000841622	1515.8	-0.000523368	1515.8	-0.000321199	1515.8	-0.000659787	1515.8	-0.000701758	1515.8	-0.000834419
1519.66	-3.14407e-05	1519.66	-0.00209	1519.66	-0.00178	1519.66	-0.0013	1519.66	-0.000846744	1519.66	-0.000533698	1519.66	-0.000336537	1519.66	-0.000670437	1519.66	-0.00070196	1519.66	-0.000832847
1523.51	-3.38391e-05	1523.51	-0.0021	1523.51	-0.00179	1523.51	-0.00132	1523.51	-0.000868178	1523.51	-0.00055983	1523.51	-0.000368644	1523.51	-0.000702667	1523.51	-0.000725358	1523.51	-0.00085377
1527.37	-3.59961e-05	1527.37	-0.00209	1527.37	-0.00178	1527.37	-0.00131	1527.37	-0.000859012	1527.37	-0.000549993	1527.37	-0.000364307	1527.37	-0.000690849	1527.37	-0.000703	1527.37	-0.000826984
1531.23	-3.64379e-05	1531.23	-0.00207	1531.23	-0.00176	1531.23	-0.0013	1531.23	-0.000851557	1531.23	-0.000541873	1531.23	-0.000362707	1531.23	-0.000681783	1531.23	-0.000687487	1531.23	-0.000807154
1535.09	-3.54079e-05	1535.09	-0.00207	1535.09	-0.00176	1535.09	-0.00129	1535.09	-0.000852699	1535.09	-0.000543529	1535.09	-0.000371639	1535.09	-0.000684561	1535.09	-0.000686006	1535.09	-0.000802617
1538.94	-3.2806e-05	1538.94	-0.00208	1538.94	-0.00177	1538.94	-0.0013	1538.94	-0.000864707	1538.94	-0.000555797	1538.94	-0.000391228	1538.94	-0.00070192	1538.94	-0.000700545	1538.94	-0.000814244
1542.8	-2.91767e-05	1542.8	-0.00208	1542.8	-0.00177	1542.8	-0.0013	1542.8	-0.000872461	1542.8	-0.00056261	1542.8	-0.000404481	1542.8	-0.000712627	1542.8	-0.000709604	1542.8	-0.0008215
1546.66	-2.70629e-05	1546.66	-0.00206	1546.66	-0.00176	1546.66	-0.00129	1546.66	-0.000857067	1546.66	-0.000547576	1546.66	-0.000393326	1546.66	-0.000693171	1546.66	-0.000685945	1546.66	-0.000798166
1550.51	-2.3618e-05	1550.51	-0.00207	1550.51	-0.00176	1550.51	-0.00129	1550.51	-0.000858537	1550.51	-0.000551479	1550.51	-0.000401595	1550.51	-0.000699296	1550.51	-0.000692088	1550.51	-0.000803003
1554.37	-2.00522e-05	1554.37	-0.00208	1554.37	-0.00177	1554.37	-0.00129	1554.37	-0.000863584	1554.37	-0.000558143	1554.37	-0.000411947	1554.37	-0.000709909	1554.37	-0.000705388	1554.37	-0.000813577
1558.23	-1.8728e-05	1558.23	-0.00208	1558.23	-0.00177	1558.23	-0.00129	1558.23	-0.000858059	1558.23	-0.000552207	1558.23	-0.000409201	1558.23	-0.000706719	1558.23	-0.000703202	1558.23	-0.000808542
1562.08	-1.92344e-05	1562.08	-0.00208	1562.08	-0.00176	1562.08	-0.00128	1562.08	-0.00085142	1562.08	-0.000546116	1562.08	-0.000404594	1562.08	-0.000704031	1562.08	-0.000698564	1562.08	-0.000802013
1565.94	-1.72946e-05	1565.94	-0.00209	1565.94	-0.00177	1565.94	-0.00129	1565.94	-0.000857228	1565.94	-0.000553849	1565.94	-0.000414579	1565.94	-0.000718678	1565.94	-0.000714298	1565.94	-0.000817106
1569.8	-1.32663e-05	1569.8	-0.0021	1569.8	-0.00178	1569.8	-0.0013	1569.8	-0.000866394	1569.8	-0.000565427	1569.8	-0.000429812	1569.8	-0.00073951	1569.8	-0.000737527	1569.8	-0.000840779
1573.65	-8.75312e-06	1573.65	-0.00211	1573.65	-0.00179	1573.65	-0.0013	1573.65	-0.000869854	1573.65	-0.000572051	1573.65	-0.000439974	1573.65	-0.000755037	1573.65	-0.000753394	1573.65	-0.000858364
1577.51	-7.72648e-06	1577.51	-0.00209	1577.51	-0.00177	1577.51	-0.00128	1577.51	-0.000846762	1577.51	-0.000548661	1577.51	-0.000419414	1577.51	-0.000734276	1577.51	-0.000727291	1577.51	-0.000834688
1581.37	-9.18047e-06	1581.37	-0.00205	1581.37	-0.00174	1581.37	-0.00125	1581.37	-0.000810415	1581.37	-0.000511708	1581.37	-0.000383798	1581.37	-0.000696192	1581.37	-0.000681596	1581.37	-0.000789746
1585.23	-9.65552e-06	1585.23	-0.00203	1585.23	-0.00172	1585.23	-0.00123	1585.23	-0.000788225	1585.23	-0.000490361	1585.23	-0.000364202	1585.23	-0.000677956	1585.23	-0.000658995	1585.23	-0.000767542
1589.08	-1.05709e-05	1589.08	-0.00201	1589.08	-0.0017	1589.08	-0.0012	1589.08	-0.000763173	1589.08	-0.000465451	1589.08	-0.000341131	1589.08	-0.000656084	1589.08	-0.000631657	1589.08	-0.000740347
1592.94	-1.19343e-05	1592.94	-0.00197	1592.94	-0.00166	1592.94	-0.00116	1592.94	-0.000717318	1592.94	-0.000416645	1592.94	-0.000293493	1592.94	-0.000604274	1592.94	-0.00057251	1592.94	-0.000679334
1596.8	-1.20067e-05	1596.8	-0.0019	1596.8	-0.00158	1596.8	-0.00109	1596.8	-0.000636724	1596.8	-0.000329038	1596.8	-0.000204808	1596.8	-0.000501737	1596.8	-0.000460881	1596.8	-0.000564928
1600.65	-1.31371e-05	1600.65	-0.00185	1600.65	-0.00153	1600.65	-0.00103	1600.65	-0.000572152	1600.65	-0.000257969	1600.65	-0.000133193	1600.65	-0.000420072	1600.65	-0.000371265	1600.65	-0.000474665
1604.51	-1.53419e-05	1604.51	-0.0018	1604.51	-0.00147	1604.51	-0.000967888	1604.51	-0.000502225	1604.51	-0.000179458	1604.51	-5.30873e-05	1604.51	-0.000328452	1604.51	-0.000269451	1604.51	-0.000373227
1608.37	-1.71798e-05	1608.37	-0.00175	1608.37	-0.00142	1608.37	-0.000902994	1608.37	-0.000425647	1608.37	-9.1174e-05	1608.37	3.97734e-05	1608.37	-0.000221381	1608.37	-0.000151877	1608.37	-0.000255381
1612.22	-1.80862e-05	1612.22	-0.0017	1612.22	-0.00137	1612.22	-0.000844975	1612.22	-0.00035188	1612.22	-5.38273e-06	1612.22	0.000132153	1612.22	-0.000113915	1612.22	-3.60153e-05	1612.22	-0.00013842
1616.08	-2.07812e-05	1616.08	-0.00167	1616.08	-0.00132	1616.08	-0.000787462	1616.08	-0.000275052	1616.08	8.50961e-05	1616.08	0.00023172	1616.08	1.14717e-06	1616.08	8.6779e-05	1616.08	-1.4088e-05
1619.94	-2.57135e-05	1619.94	-0.00163	1619.94	-0.00127	1619.94	-0.000721981	1619.94	-0.000187342	1619.94	0.000190618	1619.94	0.000348404	1619.94	0.000137855	1619.94	0.000232088	1619.94	0.000132061
1623.8	-3.10153e-05	1623.8	-0.00159	1623.8	-0.00122	1623.8	-0.000653508	1623.8	-9.43944e-05	1623.8	0.000303913	1623.8	0.000474822	1623.8	0.000286018	1623.8	0.000390235	1623.8	0.000291525
1627.65	-3.62056e-05	1627.65	-0.00157	1627.65	-0.00118	1627.65	-0.000594434	1627.65	-1.00892e-05	1627.65	0.000408863	1627.65	0.000593419	1627.65	0.000423211	1627.65	0.000536562	1627.65	0.000440046
1631.51	-3.99027e-05	1631.51	-0.00156	1631.51	-0.00115	1631.51	-0.000546135	1631.51	6.37331e-05	1631.51	0.000502885	1631.51	0.000700963	1631.51	0.000545723	1631.51	0.000667473	1631.51	0.000572723
1635.37	-4.13114e-05	1635.37	-0.00156	1635.37	-0.00114	1635.37	-0.00051205	1635.37	0.000121648	1635.37	0.000580086	1635.37	0.000790633	1635.37	0.000646615	1635.37	0.000774266	1635.37	0.000680439
1639.22	-4.28237e-05	1639.22	-0.00156	1639.22	-0.00113	1639.22	-0.000484608	1639.22	0.000172168	1639.22	0.000647196	1639.22	0.000869802	1639.22	0.00073493	1639.22	0.000868807	1639.22	0.000775546
1643.08	-4.40003e-05	1643.08	-0.00158	1643.08	-0.00113	1643.08	-0.000466302	1643.08	0.000211396	1643.08	0.00069972	1643.08	0.000933358	1643.08	0.000804354	1643.08	0.000944454	1643.08	0.000851989
1646.94	-4.48112e-05	1646.94	-0.0016	1646.94	-0.00115	1646.94	-0.000467892	1646.94	0.000225887	1646.94	0.000725202	1646.94	0.000965857	1646.94	0.000837347	1646.94	0.000980349	1646.94	0.000889828
1650.79	-4.43856e-05	1650.8	-0.00163	1650.8	-0.00117	1650.8	-0.00047862	1650.8	0.000226874	1650.8	0.000734476	1650.8	0.000979335	1650.8	0.000849616	1650.8	0.000993896	1650.8	0.000904496
1654.65	-4.36936e-05	1654.65	-0.00165	1654.65	-0.00118	1654.65	-0.000483552	1654.65	0.000228162	1654.65	0.000740396	1654.65	0.000989977	1654.65	0.000859806	1654.65	0.00101	1654.65	0.000916068
1658.51	-4.25763e-05	1658.51	-0.00168	1658.51	-0.00121	1658.51	-0.000504521	1658.51	0.000207164	1658.51	0.000719836	1658.51	0.000970975	1658.51	0.000835871	1658.51	0.000981642	1658.51	0.000890378
1662.37	-4.06725e-05	1662.37	-0.00172	1662.37	-0.00126	1662.37	-0.000550454	1662.37	0.000154981	1662.37	0.000664354	1662.37	0.000912942	1662.37	0.000767008	1662.37	0.00090637	1662.37	0.000813498
1666.22	-3.73689e-05	1666.22	-0.00177	1666.22	-0.00131	1666.22	-0.000602431	1666.22	9.51577e-05	1666.22	0.000597557	1666.22	0.00084258	1666.22	0.000683223	1666.22	0.000815851	1666.22	0.000720764
1670.08	-3.46301e-05	1670.08	-0.00181	1670.08	-0.00135	1670.08	-0.000653831	1670.08	3.27449e-05	1670.08	0.000524756	1670.08	0.000763616	1670.08	0.000591743	1670.08	0.000717579	1670.08	0.000620745
1673.94	-3.23472e-05	1673.94	-0.00184	1673.94	-0.00139	1673.94	-0.000703457	1673.94	-3.14189e-05	1673.94	0.000448165	1673.94	0.000680099	1673.94	0.000498669	1673.94	0.000616429	1673.94	0.000517329
1677.79	-2.87819e-05	1677.79	-0.00188	1677.79	-0.00145	1677.79	-0.000772856	1677.79	-0.000118581	1677.79	0.00034512	1677.79	0.000569577	1677.79	0.000374269	1677.79	0.000478989	1677.79	0.000376963
1681.65	-2.42728e-05	1681.65	-0.00194	1681.65	-0.00152	1681.65	-0.000859666	1681.65	-0.000225562	1681.65	0.000219213	1681.65	0.000435638	1681.65	0.00022058	1681.65	0.000309321	1681.65	0.000203823
1685.51	-2.31751e-05	1685.51	-0.00198	1685.51	-0.00157	1685.51	-0.000926943	1685.51	-0.000313492	1685.51	0.00011575	1685.51	0.000324993	1685.51	9.6911e-05	1685.51	0.0001721	1685.51	6.48874e-05
1689.37	-2.43348e-05	1689.37	-0.00201	1689.37	-0.0016	1689.37	-0.000980791	1689.37	-0.00038856	1689.37	2.72719e-05	1689.37	0.000229005	1689.37	-5.17219e-06	1689.37	5.78851e-05	1689.37	-5.10864e-05
1693.22	-2.48542e-05	1693.22	-0.00205	1693.22	-0.00165	1693.22	-0.00105	1693.22	-0.000477586	1693.22	-7.73583e-05	1693.22	0.000116201	1693.22	-0.000127973	1693.22	-7.87634e-05	1693.22	-0.000189376
1697.08	-2.38744e-05	1697.08	-0.0021	1697.08	-0.00172	1697.08	-0.00113	1697.08	-0.00058602	1697.08	-0.000203885	1697.08	-1.955e-05	1697.08	-0.000280924	1697.08	-0.000248065	1697.08	-0.000360828
1700.94	-2.2089e-05	1700.94	-0.00215	1700.94	-0.00179	1700.94	-0.00122	1700.94	-0.000692462	1700.94	-0.000327893	1700.94	-0.000152676	1700.94	-0.000431226	1700.94	-0.000414615	1700.94	-0.000529455
1704.79	-2.16438e-05	1704.79	-0.0022	1704.79	-0.00185	1704.79	-0.00129	1704.79	-0.000787947	1704.79	-0.000439106	1704.79	-0.000272237	1704.79	-0.00056481	1704.79	-0.000563404	1704.79	-0.00068012
1708.65	-2.10252e-05	1708.65	-0.00224	1708.65	-0.0019	1708.65	-0.00136	1708.65	-0.000869833	1708.65	-0.000535914	1708.65	-0.000375492	1708.65	-0.000681156	1708.65	-0.000692418	1708.65	-0.000810955
1712.51	-1.83847e-05	1712.51	-0.00228	1712.51	-0.00195	1712.51	-0.00142	1712.51	-0.000948801	1712.51	-0.000627924	1712.51	-0.000473485	1712.51	-0.000794332	1712.51	-0.000817171	1712.51	-0.000937512
1716.36	-1.63765e-05	1716.36	-0.00231	1716.36	-0.00199	1716.36	-0.00147	1716.36	-0.00102	1716.36	-0.000710044	1716.36	-0.000560942	1716.36	-0.000896833	1716.36	-0.000929636	1716.36	-0.00105
1720.22	-1.50473e-05	1720.22	-0.00233	1720.22	-0.00202	1720.22	-0.00151	1720.22	-0.00107	1720.22	-0.000765241	1720.22	-0.000619902	1720.22	-0.000965913	1720.22	-0.00101	1720.22	-0.00113
1724.08	-1.52461e-05	1724.08	-0.00235	1724.08	-0.00204	1724.08	-0.00154	1724.08	-0.0011	1724.08	-0.00081108	1724.08	-0.000669034	1724.08	-0.00102	1724.08	-0.00107	1724.08	-0.0012
1727.93	-1.48926e-05	1727.93	-0.00237	1727.93	-0.00207	1727.93	-0.00157	1727.93	-0.00115	1727.93	-0.000860855	1727.93	-0.000725249	1727.93	-0.00109	1727.93	-0.00115	1727.93	-0.00129
1731.79	-1.38131e-05	1731.79	-0.00239	1731.79	-0.00209	1731.79	-0.0016	1731.79	-0.00118	1731.79	-0.000901343	1731.79	-0.00077418	1731.79	-0.00115	1731.79	-0.00122	1731.79	-0.00136
1735.65	-1.20329e-05	1735.65	-0.0024	1735.65	-0.0021	1735.65	-0.0016	1735.65	-0.00119	1735.65	-0.000917485	1735.65	-0.000799071	1735.65	-0.00119	1735.65	-0.00125	1735.65	-0.00141
1739.51	-1.12874e-05	1739.51	-0.0024	1739.51	-0.00209	1739.51	-0.0016	1739.51	-0.00118	1739.51	-0.000918705	1739.51	-0.000810733	1739.51	-0.0012	1739.51	-0.00128	1739.51	-0.00143
1743.36	-1.08108e-05	1743.36	-0.00239	1743.36	-0.00209	1743.36	-0.00159	1743.36	-0.00118	1743.36	-0.000918503	1743.36	-0.000820676	1743.36	-0.00122	1743.36	-0.0013	1743.36	-0.00146
1747.22	-9.71691e-06	1747.22	-0.00239	1747.22	-0.00208	1747.22	-0.00158	1747.22	-0.00117	1747.22	-0.000924494	1747.22	-0.000836952	1747.22	-0.00124	1747.22	-0.00133	1747.22	-0.00149
1751.08	-9.11036e-06	1751.08	-0.00239	1751.08	-0.00207	1751.08	-0.00157	1751.08	-0.00117	1751.08	-0.00092554	1751.08	-0.000848034	1751.08	-0.00126	1751.08	-0.00135	1751.08	-0.00152
1754.93	-9.61606e-06	1754.93	-0.00238	1754.93	-0.00205	1754.93	-0.00155	1754.93	-0.00115	1754.93	-0.000916173	1754.93	-0.000848061	1754.93	-0.00126	1754.93	-0.00135	1754.93	-0.00152
1758.79	-8.96312e-06	1758.79	-0.00238	1758.79	-0.00204	1758.79	-0.00154	1758.79	-0.00114	1758.79	-0.000919752	1758.79	-0.000860699	1758.79	-0.00128	1758.79	-0.00137	1758.79	-0.00155
1762.65	-7.5096e-06	1762.65	-0.00237	1762.65	-0.00203	1762.65	-0.00153	1762.65	-0.00114	1762.65	-0.000929746	1762.65	-0.000877899	1762.65	-0.0013	1762.65	-0.00139	1762.65	-0.00157
1766.5	-5.92154e-06	1766.5	-0.00237	1766.5	-0.00202	1766.5	-0.00152	1766.5	-0.00114	1766.5	-0.000939248	1766.5	-0.00089216	1766.5	-0.00132	1766.5	-0.00141	1766.5	-0.00159
1770.36	-5.15756e-06	1770.36	-0.00236	1770.36	-0.002	1770.36	-0.00151	1770.36	-0.00114	1770.36	-0.000937254	1770.36	-0.000891873	1770.36	-0.00132	1770.36	-0.00141	1770.36	-0.00159
1774.22	-4.06508e-06	1774.22	-0.00234	1774.22	-0.00198	1774.22	-0.00149	1774.22	-0.00113	1774.22	-0.000931109	1774.22	-0.000883773	1774.22	-0.0013	1774.22	-0.0014	1774.22	-0.00158
1778.08	-1.65874e-06	1778.08	-0.00232	1778.08	-0.00196	1778.08	-0.00148	1778.08	-0.00112	1778.08	-0.000927072	1778.08	-0.000874365	1778.08	-0.00129	1778.08	-0.00139	1778.08	-0.00157
1781.93	1.67465e-08	1781.93	-0.00231	1781.93	-0.00194	1781.93	-0.00146	1781.93	-0.00112	1781.93	-0.000919556	1781.93	-0.000859086	1781.93	-0.00128	1781.93	-0.00138	1781.93	-0.00156
1785.79	6.84131e-07	1785.79	-0.00229	1785.79	-0.00192	1785.79	-0.00145	1785.79	-0.0011	1785.79	-0.000905282	1785.79	-0.000836043	1785.79	-0.00125	1785.79	-0.00135	1785.79	-0.00154
1789.65	1.24304e-06	1789.65	-0.00227	1789.65	-0.00191	1789.65	-0.00144	1789.65	-0.00109	1789.65	-0.000890193	1789.65	-0.000813321	1789.65	-0.00122	1789.65	-0.00133	1789.65	-0.00153
1793.5	7.35799e-07	1793.5	-0.00227	1793.5	-0.0019	1793.5	-0.00144	1793.5	-0.00109	1793.5	-0.000879679	1793.5	-0.000796912	1793.5	-0.00121	1793.5	-0.00132	1793.5	-0.00153
1797.36	3.13332e-07	1797.36	-0.00226	1797.36	-0.0019	1797.36	-0.00143	1797.36	-0.00108	1797.36	-0.000861142	1797.36	-0.000773719	1797.36	-0.00119	1797.36	-0.0013	1797.36	-0.00153
1801.22	5.68635e-07	1801.22	-0.00226	1801.22	-0.0019	1801.22	-0.00143	1801.22	-0.00106	1801.22	-0.000838502	1801.22	-0.00074914	1801.22	-0.00117	1801.22	-0.00129	1801.22	-0.00154
1805.07	8.43228e-07	1805.07	-0.00226	1805.07	-0.0019	1805.07	-0.00142	1805.07	-0.00105	1805.07	-0.000815477	1805.07	-0.000727996	1805.07	-0.00116	1805.07	-0.0013	1805.07	-0.00157
1808.93	7.86485e-07	1808.93	-0.00226	1808.93	-0.00189	1808.93	-0.00141	1808.93	-0.00102	1808.93	-0.000784997	1808.93	-0.000703433	1808.93	-0.00115	1808.93	-0.00131	1808.93	-0.0016
1812.79	3.74173e-07	1812.79	-0.00226	1812.79	-0.00188	1812.79	-0.00138	1812.79	-0.000986504	1812.79	-0.000749365	1812.79	-0.000678424	1812.79	-0.00115	1812.79	-0.00132	1812.79	-0.00164
1816.64	-3.139e-07	1816.64	-0.00226	1816.64	-0.00187	1816.64	-0.00136	1816.64	-0.000952953	1816.64	-0.000719816	1816.64	-0.00066652	1816.64	-0.00116	1816.64	-0.00136	1816.64	-0.0017
1820.5	-9.33872e-07	1820.5	-0.00226	1820.5	-0.00187	1820.5	-0.00134	1820.5	-0.000921315	1820.5	-0.000698461	1820.5	-0.000669588	1820.5	-0.0012	1820.5	-0.00141	1820.5	-0.00177
1824.36	-5.65177e-07	1824.36	-0.00227	1824.36	-0.00186	1824.36	-0.00132	1824.36	-0.00089538	1824.36	-0.000689396	1824.36	-0.000692389	1824.36	-0.00126	1824.36	-0.00149	1824.36	-0.00186
1828.22	1.43084e-07	1828.22	-0.00227	1828.22	-0.00185	1828.22	-0.00129	1828.22	-0.000874543	1828.22	-0.000691318	1828.22	-0.000731361	1828.22	-0.00133	1828.22	-0.00157	1828.22	-0.00196
1832.07	-1.04107e-07	1832.07	-0.00227	1832.07	-0.00184	1832.07	-0.00128	1832.07	-0.000862964	1832.07	-0.000707786	1832.07	-0.000787293	1832.07	-0.00141	1832.07	-0.00167	1832.07	-0.00206
1835.93	-6.67128e-07	1835.93	-0.00227	1835.93	-0.00183	1835.93	-0.00126	1835.93	-0.000859385	1835.93	-0.000737231	1835.93	-0.000856003	1835.93	-0.00151	1835.93	-0.00178	1835.93	-0.00216
1839.79	-1.52364e-06	1839.79	-0.00226	1839.79	-0.00182	1839.79	-0.00125	1839.79	-0.000867726	1839.79	-0.00078076	1839.79	-0.00093543	1839.79	-0.0016	1839.79	-0.00188	1839.79	-0.00226
1843.64	-1.87789e-06	1843.64	-0.00226	1843.64	-0.00181	1843.64	-0.00125	1843.64	-0.000894346	1843.64	-0.000842237	1843.64	-0.00103	1843.64	-0.00171	1843.64	-0.00198	1843.64	-0.00235
1847.5	-1.9351e-06	1847.5	-0.00227	1847.5	-0.00182	1847.5	-0.00127	1847.5	-0.000937852	1847.5	-0.000918699	1847.5	-0.00113	1847.5	-0.00181	1847.5	-0.00208	1847.5	-0.00243
1851.36	-1.72953e-06	1851.36	-0.00228	1851.36	-0.00183	1851.36	-0.0013	1851.36	-0.000997839	1851.36	-0.00101	1851.36	-0.00123	1851.36	-0.00192	1851.36	-0.00218	1851.36	-0.0025
1855.21	-1.02781e-06	1855.21	-0.00229	1855.21	-0.00186	1855.21	-0.00135	1855.21	-0.00107	1855.21	-0.00111	1855.21	-0.00134	1855.21	-0.00202	1855.21	-0.00227	1855.21	-0.00257
1859.07	-1.26729e-06	1859.07	-0.00231	1859.07	-0.0019	1859.07	-0.00141	1859.07	-0.00116	1859.07	-0.00121	1859.07	-0.00145	1859.07	-0.00211	1859.07	-0.00234	1859.07	-0.00263
1862.93	-2.35858e-06	1862.93	-0.00233	1862.93	-0.00194	1862.93	-0.00147	1862.93	-0.00125	1862.93	-0.00131	1862.93	-0.00154	1862.93	-0.00218	1862.93	-0.0024	1862.93	-0.00267
1866.79	-3.0814e-06	1866.79	-0.00235	1866.79	-0.00198	1866.79	-0.00154	1866.79	-0.00134	1866.79	-0.0014	1866.79	-0.00161	1866.79	-0.00223	1866.79	-0.00244	1866.79	-0.00269
1870.64	-3.40081e-06	1870.64	-0.00238	1870.64	-0.00203	1870.64	-0.00161	1870.64	-0.00143	1870.64	-0.00148	1870.64	-0.00168	1870.64	-0.00228	1870.64	-0.00247	1870.64	-0.00271
1874.5	-3.72817e-06	1874.5	-0.00241	1874.5	-0.00209	1874.5	-0.00169	1874.5	-0.00152	1874.5	-0.00156	1874.5	-0.00173	1874.5	-0.00232	1874.5	-0.0025	1874.5	-0.00273
1878.36	-3.07247e-06	1878.36	-0.00244	1878.36	-0.00214	1878.36	-0.00176	1878.36	-0.0016	1878.36	-0.00162	1878.36	-0.00177	1878.36	-0.00234	1878.36	-0.00252	1878.36	-0.00274
1882.21	-1.95966e-06	1882.21	-0.00247	1882.21	-0.00219	1882.21	-0.00182	1882.21	-0.00166	1882.21	-0.00167	1882.21	-0.0018	1882.21	-0.00236	1882.21	-0.00253	1882.21	-0.00274
1886.07	-1.01654e-06	1886.07	-0.00249	1886.07	-0.00224	1886.07	-0.00188	1886.07	-0.00171	1886.07	-0.0017	1886.07	-0.00182	1886.07	-0.00237	1886.07	-0.00254	1886.07	-0.00274
1889.93	-2.83246e-07	1889.93	-0.00251	1889.93	-0.00228	1889.93	-0.00193	1889.93	-0.00176	1889.93	-0.00173	1889.93	-0.00184	1889.93	-0.00238	1889.93	-0.00254	1889.93	-0.00274
1893.79	3.89875e-07	1893.79	-0.00253	1893.79	-0.00231	1893.79	-0.00197	1893.79	-0.00179	1893.79	-0.00175	1893.79	-0.00185	1893.79	-0.00239	1893.79	-0.00255	1893.79	-0.00275
1897.64	1.4195e-06	1897.64	-0.00255	1897.64	-0.00234	1897.64	-0.00199	1897.64	-0.00182	1897.64	-0.00177	1897.64	-0.00187	1897.64	-0.00241	1897.64	-0.00256	1897.64	-0.00275
1901.5	2.24988e-06	1901.5	-0.00256	1901.5	-0.00236	1901.5	-0.00201	1901.5	-0.00184	1901.5	-0.00179	1901.5	-0.00188	1901.5	-0.00242	1901.5	-0.00257	1901.5	-0.00276
1905.36	2.42979e-06	1905.36	-0.00256	1905.36	-0.00237	1905.36	-0.00203	1905.36	-0.00185	1905.36	-0.0018	1905.36	-0.00189	1905.36	-0.00243	1905.36	-0.00258	1905.36	-0.00276
1909.21	2.33882e-06	1909.21	-0.00257	1909.21	-0.00238	1909.21	-0.00204	1909.21	-0.00186	1909.21	-0.00181	1909.21	-0.0019	1909.21	-0.00244	1909.21	-0.00258	1909.21	-0.00276
1913.07	2.50639e-06	1913.07	-0.00257	1913.07	-0.00239	1913.07	-0.00204	1913.07	-0.00187	1913.07	-0.00182	1913.07	-0.00191	1913.07	-0.00245	1913.07	-0.00258	1913.07	-0.00276
1916.93	3.02339e-06	1916.93	-0.00256	1916.93	-0.00239	1916.93	-0.00205	1916.93	-0.00188	1916.93	-0.00184	1916.93	-0.00193	1916.93	-0.00246	1916.93	-0.00259	1916.93	-0.00276
1920.78	3.46668e-06	1920.78	-0.00256	1920.78	-0.00239	1920.78	-0.00206	1920.78	-0.0019	1920.78	-0.00185	1920.78	-0.00194	1920.78	-0.00247	1920.78	-0.0026	1920.78	-0.00276
1924.64	3.64656e-06	1924.64	-0.00256	1924.64	-0.0024	1924.64	-0.00207	1924.64	-0.00191	1924.64	-0.00186	1924.64	-0.00195	1924.64	-0.00248	1924.64	-0.0026	1924.64	-0.00276
1928.5	3.46107e-06	1928.5	-0.00256	1928.5	-0.0024	1928.5	-0.00208	1928.5	-0.00192	1928.5	-0.00188	1928.5	-0.00196	1928.5	-0.00249	1928.5	-0.0026	1928.5	-0.00276
1932.36	2.90959e-06	1932.36	-0.00256	1932.36	-0.00241	1932.36	-0.00209	1932.36	-0.00194	1932.36	-0.00189	1932.36	-0.00197	1932.36	-0.00249	1932.36	-0.00261	1932.36	-0.00276
1936.21	2.02493e-06	1936.21	-0.00256	1936.21	-0.00242	1936.21	-0.00211	1936.21	-0.00195	1936.21	-0.0019	1936.21	-0.00198	1936.21	-0.0025	1936.21	-0.00261	1936.21	-0.00277
1940.07	1.32495e-06	1940.07	-0.00257	1940.07	-0.00244	1940.07	-0.00213	1940.07	-0.00196	1940.07	-0.00191	1940.07	-0.00198	1940.07	-0.0025	1940.07	-0.00262	1940.07	-0.00277
1943.93	1.01325e-06	1943.93	-0.00258	1943.93	-0.00245	1943.93	-0.00214	1943.93	-0.00198	1943.93	-0.00192	1943.93	-0.00199	1943.93	-0.00251	1943.93	-0.00262	1943.93	-0.00277
1947.78	1.44645e-06	1947.78	-0.00259	1947.78	-0.00246	1947.78	-0.00216	1947.78	-0.00199	1947.78	-0.00192	1947.78	-0.00199	1947.78	-0.00251	1947.78	-0.00262	1947.78	-0.00277
1951.64	1.98137e-06	1951.64	-0.0026	1951.64	-0.00248	1951.64	-0.00218	1951.64	-0.00199	1951.64	-0.00193	1951.64	-0.002	1951.64	-0.00251	1951.64	-0.00262	1951.64	-0.00277
1955.5	2.09491e-06	1955.5	-0.00262	1955.5	-0.00249	1955.5	-0.00219	1955.5	-0.002	1955.5	-0.00193	1955.5	-0.002	1955.5	-0.00251	1955.5	-0.00262	1955.5	-0.00277
1959.35	1.60392e-06	1959.35	-0.00263	1959.35	-0.00249	1959.35	-0.00219	1959.35	-0.002	1959.35	-0.00193	1959.35	-0.00199	1959.35	-0.00251	1959.35	-0.00262	1959.35	-0.00277
1963.21	1.13022e-06	1963.21	-0.00264	1963.21	-0.0025	1963.21	-0.0022	1963.21	-0.002	1963.21	-0.00193	1963.21	-0.00199	1963.21	-0.0025	1963.21	-0.00261	1963.21	-0.00276
1967.07	9.81623e-07	1967.07	-0.00265	1967.07	-0.0025	1967.07	-0.0022	1967.07	-0.002	1967.07	-0.00192	1967.07	-0.00199	1967.07	-0.0025	1967.07	-0.00261	1967.07	-0.00276
1970.92	8.25697e-07	1970.92	-0.00266	1970.92	-0.00251	1970.92	-0.0022	1970.92	-0.002	1970.92	-0.00192	1970.92	-0.00198	1970.92	-0.00249	1970.92	-0.0026	1970.92	-0.00275
1974.78	8.1043e-07	1974.78	-0.00267	1974.78	-0.00251	1974.78	-0.00221	1974.78	-0.002	1974.78	-0.00192	1974.78	-0.00198	1974.78	-0.00249	1974.78	-0.0026	1974.78	-0.00275
1978.64	9.36731e-07	1978.64	-0.00267	1978.64	-0.00251	1978.64	-0.0022	1978.64	-0.00199	1978.64	-0.00191	1978.64	-0.00198	1978.64	-0.00249	1978.64	-0.0026	1978.64	-0.00275
1982.5	1.11836e-06	1982.5	-0.00267	1982.5	-0.00251	1982.5	-0.0022	1982.5	-0.00199	1982.5	-0.00191	1982.5	-0.00197	1982.5	-0.00248	1982.5	-0.00259	1982.5	-0.00274
1986.35	1.45121e-06	1986.35	-0.00267	1986.35	-0.00251	1986.35	-0.0022	1986.35	-0.00198	1986.35	-0.0019	1986.35	-0.00197	1986.35	-0.00248	1986.35	-0.00259	1986.35	-0.00273
1990.21	1.26285e-06	1990.21	-0.00267	1990.21	-0.0025	1990.21	-0.00219	1990.21	-0.00198	1990.21	-0.0019	1990.21	-0.00196	1990.21	-0.00247	1990.21	-0.00258	1990.21	-0.00273
1994.07	8.57906e-07	1994.07	-0.00267	1994.07	-0.0025	1994.07	-0.00219	1994.07	-0.00198	1994.07	-0.0019	1994.07	-0.00196	1994.07	-0.00247	1994.07	-0.00258	1994.07	-0.00272
1997.92	1.89589e-07	1997.92	-0.00267	1997.92	-0.0025	1997.92	-0.00219	1997.92	-0.00198	1997.92	-0.00189	1997.92	-0.00196	1997.92	-0.00246	1997.92	-0.00258	1997.92	-0.00272
2001.78	-1.03156e-06	2001.78	-0.00267	2001.78	-0.0025	2001.78	-0.00219	2001.78	-0.00197	2001.78	-0.00189	2001.78	-0.00195	2001.78	-0.00246	2001.78	-0.00257	2001.78	-0.00272
2005.64	-2.23464e-06	2005.64	-0.00267	2005.64	-0.0025	2005.64	-0.00218	2005.64	-0.00197	2005.64	-0.00188	2005.64	-0.00195	2005.64	-0.00246	2005.64	-0.00257	2005.64	-0.00271
2009.49	-2.68511e-06	2009.49	-0.00267	2009.49	-0.00249	2009.49	-0.00218	2009.49	-0.00197	2009.49	-0.00188	2009.49	-0.00194	2009.49	-0.00245	2009.49	-0.00256	2009.49	-0.00271
2013.35	-3.16119e-06	2013.35	-0.00267	2013.35	-0.00249	2013.35	-0.00218	2013.35	-0.00196	2013.35	-0.00188	2013.35	-0.00194	2013.35	-0.00245	2013.35	-0.00256	2013.35	-0.0027
2017.21	-4.2194e-06	2017.21	-0.00267	2017.21	-0.00249	2017.21	-0.00218	2017.21	-0.00196	2017.21	-0.00188	2017.21	-0.00194	2017.21	-0.00245	2017.21	-0.00256	2017.21	-0.0027
2021.07	-5.30854e-06	2021.07	-0.00267	2021.07	-0.00249	2021.07	-0.00217	2021.07	-0.00196	2021.07	-0.00187	2021.07	-0.00194	2021.07	-0.00244	2021.07	-0.00255	2021.07	-0.0027
2024.92	-5.27885e-06	2024.92	-0.00266	2024.92	-0.00248	2024.92	-0.00217	2024.92	-0.00195	2024.92	-0.00187	2024.92	-0.00193	2024.92	-0.00244	2024.92	-0.00255	2024.92	-0.00269
2028.78	-4.40339e-06	2028.78	-0.00266	2028.78	-0.00248	2028.78	-0.00217	2028.78	-0.00195	2028.78	-0.00187	2028.78	-0.00193	2028.78	-0.00243	2028.78	-0.00254	2028.78	-0.00269
2032.64	-3.59582e-06	2032.64	-0.00266	2032.64	-0.00248	2032.64	-0.00216	2032.64	-0.00194	2032.64	-0.00186	2032.64	-0.00192	2032.64	-0.00243	2032.64	-0.00254	2032.64	-0.00268
2036.49	-2.58584e-06	2036.49	-0.00265	2036.49	-0.00247	2036.49	-0.00216	2036.49	-0.00194	2036.49	-0.00186	2036.49	-0.00191	2036.49	-0.00242	2036.49	-0.00253	2036.49	-0.00267
2040.35	-1.46795e-06	2040.35	-0.00265	2040.35	-0.00247	2040.35	-0.00215	2040.35	-0.00193	2040.35	-0.00185	2040.35	-0.00191	2040.35	-0.00242	2040.35	-0.00253	2040.35	-0.00267
2044.21	-3.09199e-07	2044.21	-0.00265	2044.21	-0.00247	2044.21	-0.00215	2044.21	-0.00193	2044.21	-0.00185	2044.21	-0.00191	2044.21	-0.00241	2044.21	-0.00252	2044.21	-0.00266
2048.07	9.19089e-07	2048.07	-0.00265	2048.07	-0.00247	2048.07	-0.00215	2048.07	-0.00193	2048.07	-0.00184	2048.07	-0.0019	2048.07	-0.00241	2048.07	-0.00252	2048.07	-0.00266
2051.92	2.32329e-06	2051.92	-0.00264	2051.92	-0.00246	2051.92	-0.00214	2051.92	-0.00192	2051.92	-0.00184	2051.92	-0.0019	2051.92	-0.00241	2051.92	-0.00252	2051.92	-0.00265
2055.78	3.46142e-06	2055.78	-0.00264	2055.78	-0.00246	2055.78	-0.00214	2055.78	-0.00192	2055.78	-0.00183	2055.78	-0.0019	2055.78	-0.0024	2055.78	-0.00251	2055.78	-0.00265
2059.64	4.32024e-06	2059.64	-0.00264	2059.64	-0.00246	2059.64	-0.00214	2059.64	-0.00192	2059.64	-0.00183	2059.64	-0.00189	2059.64	-0.0024	2059.64	-0.00251	2059.64	-0.00264
2063.49	4.67837e-06	2063.49	-0.00263	2063.49	-0.00245	2063.49	-0.00213	2063.49	-0.00191	2063.49	-0.00182	2063.49	-0.00189	2063.49	-0.00239	2063.49	-0.0025	2063.49	-0.00264
2067.35	3.97725e-06	2067.35	-0.00262	2067.35	-0.00245	2067.35	-0.00213	2067.35	-0.00191	2067.35	-0.00182	2067.35	-0.00188	2067.35	-0.00239	2067.35	-0.0025	2067.35	-0.00264
2071.21	2.67988e-06	2071.21	-0.00261	2071.21	-0.00245	2071.21	-0.00213	2071.21	-0.00191	2071.21	-0.00182	2071.21	-0.00188	2071.21	-0.00239	2071.21	-0.0025	2071.21	-0.00264
2075.06	3.00592e-06	2075.06	-0.0026	2075.06	-0.00245	2075.06	-0.00213	2075.06	-0.00191	2075.06	-0.00181	2075.06	-0.00188	2075.06	-0.00239	2075.06	-0.00249	2075.06	-0.00263
2078.92	4.69623e-06	2078.92	-0.00259	2078.92	-0.00244	2078.92	-0.00213	2078.92	-0.00191	2078.92	-0.00181	2078.92	-0.00188	2078.92	-0.00238	2078.92	-0.00249	2078.92	-0.00263
2082.78	5.96249e-06	2082.78	-0.00258	2082.78	-0.00244	2082.78	-0.00212	2082.78	-0.0019	2082.78	-0.00181	2082.78	-0.00188	2082.78	-0.00238	2082.78	-0.00249	2082.78	-0.00263
2086.64	6.65472e-06	2086.64	-0.00258	2086.64	-0.00243	2086.64	-0.00212	2086.64	-0.0019	2086.64	-0.00182	2086.64	-0.00188	2086.64	-0.00238	2086.64	-0.0025	2086.64	-0.00263
2090.49	7.21506e-06	2090.49	-0.00257	2090.49	-0.00243	2090.49	-0.00212	2090.49	-0.0019	2090.49	-0.00182	2090.49	-0.00188	2090.49	-0.00238	2090.49	-0.0025	2090.49	-0.00263
2094.35	8.18724e-06	2094.35	-0.00257	2094.35	-0.00243	2094.35	-0.00212	2094.35	-0.0019	2094.35	-0.00182	2094.35	-0.00188	2094.35	-0.00238	2094.35	-0.00251	2094.35	-0.00263
2098.21	9.02188e-06	2098.21	-0.00257	2098.21	-0.00243	2098.21	-0.00212	2098.21	-0.0019	2098.21	-0.00183	2098.21	-0.00188	2098.21	-0.00238	2098.21	-0.00252	2098.21	-0.00263
2102.06	9.18499e-06	2102.06	-0.00257	2102.06	-0.00243	2102.06	-0.00212	2102.06	-0.0019	2102.06	-0.00183	2102.06	-0.00189	2102.06	-0.00238	2102.06	-0.00253	2102.06	-0.00263
2105.92	9.28709e-06	2105.92	-0.00258	2105.92	-0.00243	2105.92	-0.00212	2105.92	-0.0019	2105.92	-0.00184	2105.92	-0.00189	2105.92	-0.00238	2105.92	-0.00253	2105.92	-0.00263
2109.78	9.20599e-06	2109.78	-0.00258	2109.78	-0.00243	2109.78	-0.00213	2109.78	-0.00191	2109.78	-0.00184	2109.78	-0.00189	2109.78	-0.00238	2109.78	-0.00254	2109.78	-0.00263
2113.63	9.24842e-06	2113.63	-0.00259	2113.63	-0.00243	2113.63	-0.00213	2113.63	-0.00191	2113.63	-0.00185	2113.63	-0.0019	2113.63	-0.00239	2113.63	-0.00255	2113.63	-0.00264
2117.49	9.21577e-06	2117.49	-0.0026	2117.49	-0.00244	2117.49	-0.00213	2117.49	-0.00191	2117.49	-0.00185	2117.49	-0.0019	2117.49	-0.00239	2117.49	-0.00255	2117.49	-0.00264
2121.35	8.59306e-06	2121.35	-0.00261	2121.35	-0.00244	2121.35	-0.00213	2121.35	-0.00192	2121.35	-0.00186	2121.35	-0.00191	2121.35	-0.0024	2121.35	-0.00256	2121.35	-0.00265
2125.2	7.28758e-06	2125.2	-0.00262	2125.2	-0.00244	2125.2	-0.00214	2125.2	-0.00192	2125.2	-0.00186	2125.2	-0.00191	2125.2	-0.0024	2125.2	-0.00256	2125.2	-0.00265
2129.06	5.2842e-06	2129.06	-0.00263	2129.06	-0.00245	2129.06	-0.00214	2129.06	-0.00192	2129.06	-0.00186	2129.06	-0.00191	2129.06	-0.00241	2129.06	-0.00256	2129.06	-0.00266
2132.92	2.72578e-06	2132.92	-0.00263	2132.92	-0.00245	2132.92	-0.00214	2132.92	-0.00193	2132.92	-0.00186	2132.92	-0.00191	2132.92	-0.00241	2132.92	-0.00256	2132.92	-0.00266
2136.78	5.97497e-07	2136.78	-0.00264	2136.78	-0.00246	2136.78	-0.00215	2136.78	-0.00193	2136.78	-0.00186	2136.78	-0.00192	2136.78	-0.00242	2136.78	-0.00256	2136.78	-0.00267
2140.63	-4.35875e-07	2140.63	-0.00264	2140.63	-0.00246	2140.63	-0.00215	2140.63	-0.00193	2140.63	-0.00186	2140.63	-0.00192	2140.63	-0.00243	2140.63	-0.00255	2140.63	-0.00268
2144.49	2.78505e-07	2144.49	-0.00264	2144.49	-0.00246	2144.49	-0.00215	2144.49	-0.00193	2144.49	-0.00185	2144.49	-0.00192	2144.49	-0.00243	2144.49	-0.00255	2144.49	-0.00268
2148.35	8.83381e-07	2148.35	-0.00264	2148.35	-0.00246	2148.35	-0.00215	2148.35	-0.00193	2148.35	-0.00185	2148.35	-0.00192	2148.35	-0.00243	2148.35	-0.00255	2148.35	-0.00268
2152.2	6.91293e-07	2152.2	-0.00264	2152.2	-0.00246	2152.2	-0.00215	2152.2	-0.00193	2152.2	-0.00185	2152.2	-0.00192	2152.2	-0.00243	2152.2	-0.00255	2152.2	-0.00269
2156.06	2.80932e-07	2156.06	-0.00264	2156.06	-0.00246	2156.06	-0.00215	2156.06	-0.00193	2156.06	-0.00185	2156.06	-0.00192	2156.06	-0.00244	2156.06	-0.00256	2156.06	-0.00269
2159.92	-5.46311e-07	2159.92	-0.00264	2159.92	-0.00246	2159.92	-0.00215	2159.92	-0.00193	2159.92	-0.00185	2159.92	-0.00192	2159.92	-0.00244	2159.92	-0.00256	2159.92	-0.00269
2163.78	-9.02269e-07	2163.78	-0.00263	2163.78	-0.00246	2163.78	-0.00215	2163.78	-0.00193	2163.78	-0.00185	2163.78	-0.00192	2163.78	-0.00244	2163.78	-0.00256	2163.78	-0.00269
2167.63	-5.95441e-07	2167.63	-0.00263	2167.63	-0.00246	2167.63	-0.00215	2167.63	-0.00193	2167.63	-0.00185	2167.63	-0.00193	2167.63	-0.00244	2167.63	-0.00256	2167.63	-0.0027
2171.49	-3.96959e-07	2171.49	-0.00263	2171.49	-0.00246	2171.49	-0.00214	2171.49	-0.00193	2171.49	-0.00186	2171.49	-0.00193	2171.49	-0.00245	2171.49	-0.00257	2171.49	-0.0027
2175.35	-3.48723e-07	2175.35	-0.00263	2175.35	-0.00246	2175.35	-0.00214	2175.35	-0.00193	2175.35	-0.00186	2175.35	-0.00193	2175.35	-0.00245	2175.35	-0.00257	2175.35	-0.00271
2179.2	6.93589e-08	2179.2	-0.00263	2179.2	-0.00245	2179.2	-0.00214	2179.2	-0.00193	2179.2	-0.00186	2179.2	-0.00193	2179.2	-0.00245	2179.2	-0.00258	2179.2	-0.00271
2183.06	1.19333e-06	2183.06	-0.00263	2183.06	-0.00245	2183.06	-0.00214	2183.06	-0.00194	2183.06	-0.00186	2183.06	-0.00194	2183.06	-0.00246	2183.06	-0.00258	2183.06	-0.00272
2186.92	2.05219e-06	2186.92	-0.00262	2186.92	-0.00245	2186.92	-0.00214	2186.92	-0.00194	2186.92	-0.00186	2186.92	-0.00194	2186.92	-0.00246	2186.92	-0.00259	2186.92	-0.00272
2190.77	2.45861e-06	2190.77	-0.00262	2190.77	-0.00245	2190.77	-0.00214	2190.77	-0.00194	2190.77	-0.00187	2190.77	-0.00194	2190.77	-0.00247	2190.77	-0.00259	2190.77	-0.00273
2194.63	2.71624e-06	2194.63	-0.00262	2194.63	-0.00245	2194.63	-0.00214	2194.63	-0.00194	2194.63	-0.00187	2194.63	-0.00195	2194.63	-0.00247	2194.63	-0.0026	2194.63	-0.00273
2198.49	3.09021e-06	2198.49	-0.00262	2198.49	-0.00245	2198.49	-0.00214	2198.49	-0.00194	2198.49	-0.00187	2198.49	-0.00195	2198.49	-0.00248	2198.49	-0.00261	2198.49	-0.00274
2202.34	3.58634e-06	2202.34	-0.00262	2202.34	-0.00245	2202.34	-0.00215	2202.34	-0.00195	2202.34	-0.00188	2202.34	-0.00196	2202.34	-0.00248	2202.34	-0.00261	2202.34	-0.00275

## Sheet: Figure 3b
OCP		-0.37		-0.47		-0.57		-0.67		-0.77		-0.87		-0.97		-1.07		-1.17
Wavenumber (cm-1)	Intensity (arb. units)	Wavenumber (cm-1)	Intensity (arb. units)	Wavenumber (cm-1)	Intensity (arb. units)	Wavenumber (cm-1)	Intensity (arb. units)	Wavenumber (cm-1)	Intensity (arb. units)	Wavenumber (cm-1)	Intensity (arb. units)	Wavenumber (cm-1)	Intensity (arb. units)	Wavenumber (cm-1)	Intensity (arb. units)	Wavenumber (cm-1)	Intensity (arb. units)	Wavenumber (cm-1)	Intensity (arb. units)
998.962	7.6713e-05	998.962	0.00202	998.962	0.00366	998.962	0.00267	998.962	0.00711	998.962	0.00857	998.962	0.00992	998.962	0.01137	998.962	0.01258	998.962	0.01403
1002.82	7.91134e-05	1002.82	0.00205	1002.82	0.0036	1002.82	0.00266	1002.82	0.00707	1002.82	0.00851	1002.82	0.00978	1002.82	0.01117	1002.82	0.0123	1002.82	0.01371
1006.68	7.79232e-05	1006.68	0.00206	1006.68	0.00356	1006.68	0.00266	1006.68	0.00702	1006.68	0.00844	1006.68	0.00965	1006.68	0.01097	1006.68	0.01202	1006.68	0.01337
1010.53	6.4445e-05	1010.53	0.002	1010.53	0.00355	1010.53	0.00263	1010.53	0.00694	1010.53	0.00832	1010.53	0.00949	1010.53	0.01075	1010.53	0.01172	1010.53	0.013
1014.39	5.97131e-05	1014.39	0.00194	1014.39	0.0035	1014.39	0.00257	1014.39	0.00681	1014.39	0.00817	1014.39	0.00927	1014.39	0.01045	1014.39	0.01138	1014.39	0.01257
1018.25	5.91889e-05	1018.25	0.00192	1018.25	0.00343	1018.25	0.00252	1018.25	0.00669	1018.25	0.00803	1018.25	0.00904	1018.25	0.01016	1018.25	0.01104	1018.25	0.01215
1022.1	6.80427e-05	1022.1	0.00192	1022.1	0.00335	1022.1	0.00246	1022.1	0.00655	1022.1	0.00785	1022.1	0.00879	1022.1	0.00986	1022.1	0.01066	1022.1	0.0117
1025.96	8.69096e-05	1025.96	0.0019	1025.96	0.00327	1025.96	0.00241	1025.96	0.0064	1025.96	0.00765	1025.96	0.00853	1025.96	0.00954	1025.96	0.01026	1025.96	0.01124
1029.82	0.000112674	1029.82	0.00185	1029.82	0.00318	1029.82	0.00235	1029.82	0.00622	1029.82	0.00741	1029.82	0.00822	1029.82	0.00915	1029.82	0.00982	1029.82	0.01073
1033.67	0.000126566	1033.67	0.00178	1033.67	0.00306	1033.67	0.00228	1033.67	0.006	1033.67	0.00711	1033.67	0.00785	1033.67	0.00871	1033.67	0.00933	1033.67	0.01017
1037.53	0.000126875	1037.53	0.0017	1037.53	0.00293	1037.53	0.00218	1037.53	0.00573	1037.53	0.00677	1037.53	0.00743	1037.53	0.00823	1037.53	0.00876	1037.53	0.00954
1041.39	0.000123162	1041.39	0.00162	1041.39	0.00281	1041.39	0.00208	1041.39	0.00543	1041.39	0.00641	1041.39	0.007	1041.39	0.00772	1041.39	0.00817	1041.39	0.00891
1045.25	0.00012011	1045.25	0.00152	1045.25	0.00268	1045.25	0.00197	1045.25	0.00514	1045.25	0.00605	1045.25	0.00656	1045.25	0.0072	1045.25	0.00759	1045.25	0.00827
1049.1	0.000115431	1049.1	0.00144	1049.1	0.00255	1049.1	0.00187	1049.1	0.00489	1049.1	0.0057	1049.1	0.00613	1049.1	0.00671	1049.1	0.00706	1049.1	0.00766
1052.96	0.000115819	1052.96	0.00139	1052.96	0.00244	1052.96	0.00179	1052.96	0.00467	1052.96	0.00539	1052.96	0.00574	1052.96	0.00626	1052.96	0.00657	1052.96	0.00712
1056.82	0.000124792	1056.82	0.00136	1056.82	0.00236	1056.82	0.00173	1056.82	0.00446	1056.82	0.00511	1056.82	0.0054	1056.82	0.00587	1056.82	0.00615	1056.82	0.0067
1060.67	0.000142345	1060.67	0.00131	1060.67	0.00227	1060.67	0.00165	1060.67	0.00422	1060.67	0.00481	1060.67	0.00506	1060.67	0.00548	1060.67	0.00572	1060.67	0.00627
1064.53	0.000155286	1064.53	0.00123	1064.53	0.00215	1064.53	0.00155	1064.53	0.00397	1064.53	0.00446	1064.53	0.00469	1064.53	0.00506	1064.53	0.00526	1064.53	0.0058
1068.39	0.000159391	1068.39	0.00114	1068.39	0.00201	1068.39	0.00146	1068.39	0.00371	1068.39	0.00413	1068.39	0.0043	1068.39	0.00463	1068.39	0.00481	1068.39	0.00532
1072.24	0.000151441	1072.24	0.00109	1072.24	0.00192	1072.24	0.0014	1072.24	0.0035	1072.24	0.0039	1072.24	0.004	1072.24	0.00431	1072.24	0.00451	1072.24	0.00496
1076.1	0.000127996	1076.1	0.00107	1076.1	0.00188	1076.1	0.00135	1076.1	0.00337	1076.1	0.00374	1076.1	0.0038	1076.1	0.00409	1076.1	0.00431	1076.1	0.00473
1079.96	0.000117855	1079.96	0.00106	1079.96	0.00185	1079.96	0.0013	1079.96	0.00329	1079.96	0.00364	1079.96	0.00369	1079.96	0.00397	1079.96	0.00422	1079.96	0.00466
1083.82	0.00015333	1083.82	0.00101	1083.82	0.00181	1083.82	0.00125	1083.82	0.00323	1083.82	0.00358	1083.82	0.00363	1083.82	0.0039	1083.82	0.00418	1083.82	0.0047
1087.67	0.000219775	1087.67	0.000951356	1087.67	0.00178	1087.67	0.00123	1087.67	0.0032	1087.67	0.00359	1087.67	0.00365	1087.67	0.00392	1087.67	0.00427	1087.67	0.00488
1091.53	0.000266343	1091.53	0.000903538	1091.53	0.00177	1091.53	0.00123	1091.53	0.00323	1091.53	0.00361	1091.53	0.00369	1091.53	0.00404	1091.53	0.00446	1091.53	0.00513
1095.39	0.000251159	1095.39	0.000875475	1095.39	0.0018	1095.39	0.00126	1095.39	0.00331	1095.39	0.00367	1095.39	0.00383	1095.39	0.00429	1095.39	0.00477	1095.39	0.00547
1099.24	0.000221997	1099.24	0.0008673	1099.24	0.00184	1099.24	0.00127	1099.24	0.00343	1099.24	0.00376	1099.24	0.004	1099.24	0.00459	1099.24	0.00512	1099.24	0.00583
1103.1	0.000219671	1103.1	0.000934246	1103.1	0.00193	1103.1	0.00128	1103.1	0.00357	1103.1	0.00389	1103.1	0.00421	1103.1	0.00493	1103.1	0.0055	1103.1	0.0063
1106.96	0.000270094	1106.96	0.000980574	1106.96	0.00199	1106.96	0.00129	1106.96	0.00363	1106.96	0.004	1106.96	0.00441	1106.96	0.00519	1106.96	0.00578	1106.96	0.00669
1110.82	0.000276064	1110.82	0.000924489	1110.82	0.00199	1110.82	0.00128	1110.82	0.00363	1110.82	0.00407	1110.82	0.00456	1110.82	0.00535	1110.82	0.00597	1110.82	0.00695
1114.67	0.000209024	1114.67	0.000798575	1114.67	0.00189	1114.67	0.00126	1114.67	0.00356	1114.67	0.004	1114.67	0.00452	1114.67	0.00533	1114.67	0.00597	1114.67	0.007
1118.53	0.000122175	1118.53	0.00080085	1118.53	0.00185	1118.53	0.00127	1118.53	0.00351	1118.53	0.00393	1118.53	0.00445	1118.53	0.00526	1118.53	0.00593	1118.53	0.00697
1122.39	0.000128906	1122.39	0.000900081	1122.39	0.0019	1122.39	0.00131	1122.39	0.0035	1122.39	0.00393	1122.39	0.00446	1122.39	0.00516	1122.39	0.00584	1122.39	0.00681
1126.24	0.000179869	1126.24	0.000962827	1126.24	0.00196	1126.24	0.00133	1126.24	0.00348	1126.24	0.00397	1126.24	0.00446	1126.24	0.00506	1126.24	0.00573	1126.24	0.00659
1130.1	0.000172074	1130.1	0.000923288	1130.1	0.00191	1130.1	0.00128	1130.1	0.00339	1130.1	0.00389	1130.1	0.00428	1130.1	0.00488	1130.1	0.00549	1130.1	0.00629
1133.96	0.000137861	1133.96	0.000859509	1133.96	0.00183	1133.96	0.00121	1133.96	0.0033	1133.96	0.00374	1133.96	0.00404	1133.96	0.00463	1133.96	0.00518	1133.96	0.00597
1137.81	0.000134172	1137.81	0.000827607	1137.81	0.00176	1137.81	0.00116	1137.81	0.00321	1137.81	0.00356	1137.81	0.00379	1137.81	0.00432	1137.81	0.00483	1137.81	0.00562
1141.67	0.000142701	1141.67	0.000841606	1141.67	0.00173	1141.67	0.00115	1141.67	0.00311	1141.67	0.0034	1141.67	0.00359	1141.67	0.00407	1141.67	0.00452	1141.67	0.0053
1145.53	0.000130153	1145.53	0.00088123	1145.53	0.00167	1145.53	0.00114	1145.53	0.003	1145.53	0.00326	1145.53	0.00342	1145.53	0.00386	1145.53	0.00425	1145.53	0.00499
1149.38	0.000118489	1149.38	0.000910595	1149.38	0.00165	1149.38	0.00114	1149.38	0.00296	1149.38	0.00318	1149.38	0.00331	1149.38	0.00372	1149.38	0.00407	1149.38	0.00474
1153.24	9.21872e-05	1153.24	0.000939795	1153.24	0.00167	1153.24	0.00116	1153.24	0.00294	1153.24	0.00316	1153.24	0.00324	1153.24	0.00363	1153.24	0.00393	1153.24	0.00456
1157.1	7.74035e-05	1157.1	0.000980269	1157.1	0.00171	1157.1	0.00118	1157.1	0.00295	1157.1	0.00318	1157.1	0.0032	1157.1	0.00358	1157.1	0.00383	1157.1	0.00446
1160.96	9.58658e-05	1160.96	0.000993885	1160.96	0.00173	1160.96	0.00119	1160.96	0.00293	1160.96	0.00314	1160.96	0.00312	1160.96	0.00348	1160.96	0.00371	1160.96	0.00433
1164.81	0.000120796	1164.81	0.000990605	1164.81	0.0017	1164.81	0.00117	1164.81	0.00287	1164.81	0.00304	1164.81	0.00301	1164.81	0.00334	1164.81	0.00358	1164.81	0.00416
1168.67	0.000129565	1168.67	0.000977374	1168.67	0.00166	1168.67	0.00114	1168.67	0.00279	1168.67	0.00293	1168.67	0.00288	1168.67	0.0032	1168.67	0.00341	1168.67	0.00398
1172.53	0.000132523	1172.53	0.000950614	1172.53	0.00163	1172.53	0.00112	1172.53	0.00274	1172.53	0.00287	1172.53	0.0028	1172.53	0.0031	1172.53	0.00327	1172.53	0.00384
1176.38	0.000131264	1176.38	0.000907248	1176.38	0.00159	1176.38	0.0011	1176.38	0.00268	1176.38	0.00282	1176.38	0.00275	1176.38	0.00302	1176.38	0.00316	1176.38	0.00373
1180.24	0.000127886	1180.24	0.000891554	1180.24	0.00157	1180.24	0.00108	1180.24	0.00263	1180.24	0.00278	1180.24	0.00272	1180.24	0.00296	1180.24	0.0031	1180.24	0.00366
1184.1	0.000137524	1184.1	0.000886874	1184.1	0.00154	1184.1	0.00105	1184.1	0.00259	1184.1	0.00273	1184.1	0.00268	1184.1	0.0029	1184.1	0.00306	1184.1	0.00361
1187.95	0.000140764	1187.95	0.000872213	1187.95	0.00151	1187.95	0.00104	1187.95	0.00257	1187.95	0.00271	1187.95	0.00264	1187.95	0.00287	1187.95	0.00304	1187.95	0.00358
1191.81	0.000134357	1191.81	0.000853107	1191.81	0.0015	1191.81	0.00102	1191.81	0.00255	1191.81	0.0027	1191.81	0.00262	1191.81	0.00286	1191.81	0.00303	1191.81	0.00355
1195.67	0.000133273	1195.67	0.00085054	1195.67	0.00149	1195.67	0.00103	1195.67	0.00255	1195.67	0.00271	1195.67	0.00264	1195.67	0.00289	1195.67	0.00305	1195.67	0.00358
1199.53	0.000139638	1199.53	0.000852232	1199.53	0.00149	1199.53	0.00104	1199.53	0.00256	1199.53	0.00271	1199.53	0.00267	1199.53	0.00291	1199.53	0.00307	1199.53	0.00362
1203.38	0.000140248	1203.38	0.000858434	1203.38	0.00149	1203.38	0.00105	1203.38	0.00258	1203.38	0.00274	1203.38	0.0027	1203.38	0.00294	1203.38	0.00311	1203.38	0.00365
1207.24	0.000137228	1207.24	0.000869117	1207.24	0.0015	1207.24	0.00105	1207.24	0.00259	1207.24	0.00276	1207.24	0.00272	1207.24	0.00296	1207.24	0.00311	1207.24	0.00365
1211.1	0.000136568	1211.1	0.000880005	1211.1	0.0015	1211.1	0.00105	1211.1	0.0026	1211.1	0.00276	1211.1	0.00269	1211.1	0.00293	1211.1	0.00306	1211.1	0.00357
1214.95	0.000140208	1214.95	0.000868145	1214.95	0.00147	1214.95	0.00104	1214.95	0.00256	1214.95	0.00267	1214.95	0.00259	1214.95	0.00278	1214.95	0.00288	1214.95	0.00334
1218.81	0.000148851	1218.81	0.000839439	1218.81	0.00142	1218.81	0.001	1218.81	0.00245	1218.81	0.00251	1218.81	0.00239	1218.81	0.00252	1218.81	0.00257	1218.81	0.00297
1222.67	0.000146489	1222.67	0.000805725	1222.67	0.00136	1222.67	0.000945742	1222.67	0.00228	1222.67	0.00231	1222.67	0.00213	1222.67	0.00221	1222.67	0.00221	1222.67	0.00255
1226.53	0.000131265	1226.53	0.000779867	1226.53	0.00131	1226.53	0.000899593	1226.53	0.00215	1226.53	0.00216	1226.53	0.00195	1226.53	0.00202	1226.53	0.002	1226.53	0.00233
1230.38	0.000112579	1230.38	0.000768661	1230.38	0.0013	1230.38	0.000894025	1230.38	0.00215	1230.38	0.00218	1230.38	0.00199	1230.38	0.0021	1230.38	0.00213	1230.38	0.00251
1234.24	0.000101373	1234.24	0.000788046	1234.24	0.00135	1234.24	0.00094759	1234.24	0.00232	1234.24	0.00242	1234.24	0.00231	1234.24	0.0025	1234.24	0.00262	1234.24	0.00308
1238.1	9.2503e-05	1238.1	0.00083929	1238.1	0.00146	1238.1	0.00104	1238.1	0.00261	1238.1	0.00281	1238.1	0.00282	1238.1	0.00309	1238.1	0.00331	1238.1	0.00386
1241.95	8.26946e-05	1241.95	0.000912029	1241.95	0.0016	1241.95	0.00116	1241.95	0.00294	1241.95	0.00324	1241.95	0.00336	1241.95	0.00372	1241.95	0.00403	1241.95	0.00465
1245.81	7.66228e-05	1245.81	0.000991359	1245.81	0.00174	1245.81	0.00127	1245.81	0.00325	1245.81	0.00363	1245.81	0.00383	1245.81	0.00427	1245.81	0.00465	1245.81	0.00533
1249.67	7.56335e-05	1249.67	0.00107	1249.67	0.00187	1249.67	0.00137	1249.67	0.0035	1249.67	0.00395	1249.67	0.00421	1249.67	0.00472	1249.67	0.00513	1249.67	0.00587
1253.52	7.39637e-05	1253.52	0.00114	1253.52	0.00197	1253.52	0.00144	1253.52	0.00369	1253.52	0.0042	1253.52	0.00449	1253.52	0.00506	1253.52	0.00549	1253.52	0.00627
1257.38	6.76405e-05	1257.38	0.00121	1257.38	0.00206	1257.38	0.0015	1257.38	0.00386	1257.38	0.0044	1257.38	0.00472	1257.38	0.00533	1257.38	0.00579	1257.38	0.00659
1261.24	6.42084e-05	1261.24	0.00126	1261.24	0.00213	1261.24	0.00155	1261.24	0.004	1261.24	0.00455	1261.24	0.00491	1261.24	0.00553	1261.24	0.00601	1261.24	0.00684
1265.1	6.57144e-05	1265.1	0.00128	1265.1	0.00219	1265.1	0.00159	1265.1	0.00411	1265.1	0.00468	1265.1	0.00508	1265.1	0.0057	1265.1	0.00619	1265.1	0.00704
1268.95	6.44729e-05	1268.95	0.0013	1268.95	0.00224	1268.95	0.00163	1268.95	0.0042	1268.95	0.0048	1268.95	0.00522	1268.95	0.00587	1268.95	0.00637	1268.95	0.00723
1272.81	5.90522e-05	1272.81	0.00132	1272.81	0.0023	1272.81	0.00167	1272.81	0.0043	1272.81	0.00491	1272.81	0.00535	1272.81	0.00602	1272.81	0.00655	1272.81	0.00741
1276.67	5.66704e-05	1276.67	0.00134	1276.67	0.00234	1276.67	0.0017	1276.67	0.00438	1276.67	0.00502	1276.67	0.00546	1276.67	0.00616	1276.67	0.0067	1276.67	0.00757
1280.52	6.17111e-05	1280.52	0.00134	1280.52	0.00237	1280.52	0.00172	1280.52	0.00444	1280.52	0.0051	1280.52	0.00555	1280.52	0.00627	1280.52	0.00683	1280.52	0.00772
1284.38	6.23531e-05	1284.38	0.00136	1284.38	0.00239	1284.38	0.00173	1284.38	0.00449	1284.38	0.00518	1284.38	0.00564	1284.38	0.00638	1284.38	0.00695	1284.38	0.00786
1288.24	5.80484e-05	1288.24	0.00137	1288.24	0.00241	1288.24	0.00175	1288.24	0.00454	1288.24	0.00524	1288.24	0.00572	1288.24	0.00646	1288.24	0.00706	1288.24	0.00798
1292.09	5.97775e-05	1292.09	0.00137	1292.09	0.00242	1292.09	0.00177	1292.09	0.00458	1292.09	0.00529	1292.09	0.00579	1292.09	0.00653	1292.09	0.00715	1292.09	0.00808
1295.95	6.3119e-05	1295.95	0.00138	1295.95	0.00243	1295.95	0.00177	1295.95	0.0046	1295.95	0.00531	1295.95	0.00582	1295.95	0.00658	1295.95	0.00722	1295.95	0.00816
1299.81	5.52072e-05	1299.81	0.00138	1299.81	0.00242	1299.81	0.00177	1299.81	0.00461	1299.81	0.00533	1299.81	0.00583	1299.81	0.00661	1299.81	0.00726	1299.81	0.00821
1303.66	4.39243e-05	1303.66	0.00137	1303.66	0.00241	1303.66	0.00177	1303.66	0.00462	1303.66	0.00533	1303.66	0.00584	1303.66	0.00664	1303.66	0.00727	1303.66	0.00824
1307.52	4.09174e-05	1307.52	0.00136	1307.52	0.00241	1307.52	0.00177	1307.52	0.00462	1307.52	0.00533	1307.52	0.00586	1307.52	0.00666	1307.52	0.00728	1307.52	0.00827
1311.38	3.88367e-05	1311.38	0.00135	1311.38	0.00241	1311.38	0.00177	1311.38	0.00462	1311.38	0.00533	1311.38	0.00587	1311.38	0.00668	1311.38	0.00729	1311.38	0.00829
1315.24	3.36656e-05	1315.24	0.00135	1315.24	0.0024	1315.24	0.00176	1315.24	0.0046	1315.24	0.00533	1315.24	0.00586	1315.24	0.00667	1315.24	0.00729	1315.24	0.00829
1319.09	3.64872e-05	1319.09	0.00134	1319.09	0.00239	1319.09	0.00176	1319.09	0.00457	1319.09	0.00531	1319.09	0.00583	1319.09	0.00664	1319.09	0.00727	1319.09	0.00826
1322.95	4.51261e-05	1322.95	0.00133	1322.95	0.00236	1322.95	0.00175	1322.95	0.00455	1322.95	0.00528	1322.95	0.0058	1322.95	0.0066	1322.95	0.00724	1322.95	0.00822
1326.81	4.3149e-05	1326.81	0.00131	1326.81	0.00234	1326.81	0.00174	1326.81	0.00454	1326.81	0.00526	1326.81	0.00579	1326.81	0.00658	1326.81	0.00721	1326.81	0.0082
1330.66	2.70249e-05	1330.66	0.00131	1330.66	0.00233	1330.66	0.00173	1330.66	0.00453	1330.66	0.00525	1330.66	0.00578	1330.66	0.00657	1330.66	0.0072	1330.66	0.0082
1334.52	1.8088e-05	1334.52	0.00129	1334.52	0.00232	1334.52	0.00172	1334.52	0.00452	1334.52	0.00524	1334.52	0.00578	1334.52	0.00658	1334.52	0.0072	1334.52	0.00823
1338.38	2.49861e-05	1338.38	0.00127	1338.38	0.00231	1338.38	0.00172	1338.38	0.0045	1338.38	0.00523	1338.38	0.00578	1338.38	0.00659	1338.38	0.00723	1338.38	0.00826
1342.23	3.45633e-05	1342.23	0.00126	1342.23	0.0023	1342.23	0.00172	1342.23	0.0045	1342.23	0.00523	1342.23	0.00579	1342.23	0.0066	1342.23	0.00725	1342.23	0.00828
1346.09	3.83267e-05	1346.09	0.00127	1346.09	0.0023	1346.09	0.00172	1346.09	0.00452	1346.09	0.00525	1346.09	0.00582	1346.09	0.00662	1346.09	0.00728	1346.09	0.00832
1349.95	3.90331e-05	1349.95	0.00127	1349.95	0.00231	1349.95	0.00173	1349.95	0.00455	1349.95	0.00529	1349.95	0.00586	1349.95	0.00667	1349.95	0.00733	1349.95	0.0084
1353.81	3.67741e-05	1353.81	0.00128	1353.81	0.00233	1353.81	0.00174	1353.81	0.00459	1353.81	0.00534	1353.81	0.00592	1353.81	0.00674	1353.81	0.00742	1353.81	0.00853
1357.66	3.2661e-05	1357.66	0.00128	1357.66	0.00235	1357.66	0.00175	1357.66	0.00462	1357.66	0.00538	1357.66	0.00599	1357.66	0.00683	1357.66	0.00754	1357.66	0.00868
1361.52	3.2695e-05	1361.52	0.00127	1361.52	0.00236	1361.52	0.00176	1361.52	0.00463	1361.52	0.00542	1361.52	0.00605	1361.52	0.00693	1361.52	0.00767	1361.52	0.00883
1365.38	3.73477e-05	1365.38	0.00126	1365.38	0.00234	1365.38	0.00176	1365.38	0.00463	1365.38	0.00544	1365.38	0.0061	1365.38	0.00701	1365.38	0.00778	1365.38	0.00897
1369.23	3.9222e-05	1369.23	0.00125	1369.23	0.00231	1369.23	0.00174	1369.23	0.00462	1369.23	0.00545	1369.23	0.00614	1369.23	0.00706	1369.23	0.00789	1369.23	0.00911
1373.09	4.37758e-05	1373.09	0.00123	1373.09	0.00227	1373.09	0.00172	1373.09	0.0046	1373.09	0.00544	1373.09	0.00616	1373.09	0.00712	1373.09	0.00799	1373.09	0.00926
1376.95	5.78053e-05	1376.95	0.00121	1376.95	0.00224	1376.95	0.0017	1376.95	0.00456	1376.95	0.00543	1376.95	0.00618	1376.95	0.00717	1376.95	0.00808	1376.95	0.00939
1380.81	6.87188e-05	1380.81	0.00119	1380.81	0.00221	1380.81	0.00168	1380.81	0.00453	1380.81	0.00542	1380.81	0.00619	1380.81	0.00721	1380.81	0.00813	1380.81	0.00948
1384.66	5.77002e-05	1384.66	0.00117	1384.66	0.00218	1384.66	0.00167	1384.66	0.00451	1384.66	0.00541	1384.66	0.0062	1384.66	0.00725	1384.66	0.00819	1384.66	0.00956
1388.52	3.9407e-05	1388.52	0.00116	1388.52	0.00216	1388.52	0.00165	1388.52	0.00447	1388.52	0.00538	1388.52	0.00621	1388.52	0.00727	1388.52	0.00822	1388.52	0.00961
1392.38	3.36617e-05	1392.38	0.00115	1392.38	0.00214	1392.38	0.00164	1392.38	0.00443	1392.38	0.00536	1392.38	0.00622	1392.38	0.00727	1392.38	0.00824	1392.38	0.00966
1396.23	3.80108e-05	1396.23	0.00114	1396.23	0.00213	1396.23	0.00163	1396.23	0.00441	1396.23	0.00534	1396.23	0.0062	1396.23	0.00726	1396.23	0.00824	1396.23	0.00966
1400.09	3.66483e-05	1400.09	0.00113	1400.09	0.00212	1400.09	0.00163	1400.09	0.00441	1400.09	0.00533	1400.09	0.00617	1400.09	0.00723	1400.09	0.0082	1400.09	0.00962
1403.95	3.39138e-05	1403.95	0.00114	1403.95	0.00211	1403.95	0.00162	1403.95	0.00439	1403.95	0.00529	1403.95	0.00611	1403.95	0.00715	1403.95	0.00812	1403.95	0.00951
1407.8	3.60398e-05	1407.8	0.00114	1407.8	0.00209	1407.8	0.00161	1407.8	0.00436	1407.8	0.00524	1407.8	0.00606	1407.8	0.00708	1407.8	0.00802	1407.8	0.0094
1411.66	4.54276e-05	1411.66	0.00113	1411.66	0.00208	1411.66	0.0016	1411.66	0.00435	1411.66	0.00522	1411.66	0.00603	1411.66	0.00705	1411.66	0.00797	1411.66	0.00933
1415.52	5.72262e-05	1415.52	0.00114	1415.52	0.00209	1415.52	0.0016	1415.52	0.00435	1415.52	0.00525	1415.52	0.00605	1415.52	0.00709	1415.52	0.00802	1415.52	0.00939
1419.38	6.05834e-05	1419.38	0.00115	1419.38	0.0021	1419.38	0.00161	1419.38	0.00437	1419.38	0.00526	1419.38	0.00606	1419.38	0.0071	1419.38	0.00803	1419.38	0.0094
1423.23	5.07615e-05	1423.23	0.00116	1423.23	0.00211	1423.23	0.00161	1423.23	0.00436	1423.23	0.00524	1423.23	0.00602	1423.23	0.00704	1423.23	0.00795	1423.23	0.00929
1427.09	3.4297e-05	1427.09	0.00116	1427.09	0.00211	1427.09	0.0016	1427.09	0.00435	1427.09	0.00519	1427.09	0.00595	1427.09	0.00695	1427.09	0.00784	1427.09	0.00912
1430.95	2.74859e-05	1430.95	0.00116	1430.95	0.00211	1430.95	0.0016	1430.95	0.00436	1430.95	0.00519	1430.95	0.00595	1430.95	0.00696	1430.95	0.00784	1430.95	0.0091
1434.8	3.15313e-05	1434.8	0.00117	1434.8	0.00213	1434.8	0.00161	1434.8	0.00438	1434.8	0.00521	1434.8	0.00597	1434.8	0.00698	1434.8	0.00786	1434.8	0.00911
1438.66	3.80904e-05	1438.66	0.00119	1438.66	0.00214	1438.66	0.00162	1438.66	0.00438	1438.66	0.0052	1438.66	0.00594	1438.66	0.00693	1438.66	0.00778	1438.66	0.00902
1442.52	4.01602e-05	1442.52	0.00121	1442.52	0.00214	1442.52	0.00162	1442.52	0.00436	1442.52	0.00515	1442.52	0.00587	1442.52	0.00681	1442.52	0.00764	1442.52	0.00885
1446.37	4.0827e-05	1446.37	0.00121	1446.37	0.00212	1446.37	0.00161	1446.37	0.00434	1446.37	0.00511	1446.37	0.0058	1446.37	0.00673	1446.37	0.00754	1446.37	0.00872
1450.23	4.11673e-05	1450.23	0.00121	1450.23	0.00211	1450.23	0.0016	1450.23	0.00434	1450.23	0.00511	1450.23	0.00581	1450.23	0.00675	1450.23	0.00757	1450.23	0.00873
1454.09	3.65399e-05	1454.09	0.00121	1454.09	0.00211	1454.09	0.0016	1454.09	0.00434	1454.09	0.00512	1454.09	0.00584	1454.09	0.0068	1454.09	0.00764	1454.09	0.00881
1457.94	3.28326e-05	1457.94	0.00121	1457.94	0.00211	1457.94	0.00158	1457.94	0.00429	1457.94	0.00506	1457.94	0.00576	1457.94	0.00669	1457.94	0.00752	1457.94	0.00865
1461.8	3.62036e-05	1461.8	0.0012	1461.8	0.00208	1461.8	0.00155	1461.8	0.0042	1461.8	0.00492	1461.8	0.00556	1461.8	0.00643	1461.8	0.00718	1461.8	0.00823
1465.66	4.23493e-05	1465.66	0.0012	1465.66	0.00205	1465.66	0.00153	1465.66	0.00412	1465.66	0.0048	1465.66	0.00537	1465.66	0.00618	1465.66	0.00687	1465.66	0.00784
1469.52	4.53396e-05	1469.52	0.00119	1469.52	0.00201	1469.52	0.00152	1469.52	0.00408	1469.52	0.00476	1469.52	0.00529	1469.52	0.00609	1469.52	0.00676	1469.52	0.00772
1473.37	4.66414e-05	1473.37	0.00118	1473.37	0.00199	1473.37	0.00151	1473.37	0.00403	1473.37	0.0047	1473.37	0.00521	1473.37	0.00599	1473.37	0.00663	1473.37	0.00758
1477.23	4.78113e-05	1477.23	0.00118	1477.23	0.00198	1477.23	0.0015	1477.23	0.00399	1477.23	0.00463	1477.23	0.00512	1477.23	0.00587	1477.23	0.00648	1477.23	0.00739
1481.09	4.53471e-05	1481.09	0.00117	1481.09	0.00198	1481.09	0.0015	1481.09	0.00396	1481.09	0.00458	1481.09	0.00504	1481.09	0.00576	1481.09	0.00634	1481.09	0.00721
1484.94	4.18163e-05	1484.94	0.00116	1484.94	0.00196	1484.94	0.00148	1484.94	0.00393	1484.94	0.00453	1484.94	0.00499	1484.94	0.00569	1484.94	0.00627	1484.94	0.00714
1488.8	3.92753e-05	1488.8	0.00114	1488.8	0.00194	1488.8	0.00146	1488.8	0.0039	1488.8	0.00449	1488.8	0.00495	1488.8	0.00564	1488.8	0.00621	1488.8	0.00707
1492.66	4.10856e-05	1492.66	0.00111	1492.66	0.00192	1492.66	0.00145	1492.66	0.00385	1492.66	0.00444	1492.66	0.0049	1492.66	0.00557	1492.66	0.00613	1492.66	0.00699
1496.52	4.36343e-05	1496.52	0.00108	1496.52	0.0019	1496.52	0.00144	1496.52	0.00381	1496.52	0.0044	1496.52	0.00484	1496.52	0.00551	1496.52	0.00605	1496.52	0.0069
1500.37	4.47547e-05	1500.37	0.00106	1500.37	0.00189	1500.37	0.00143	1500.37	0.00379	1500.37	0.00438	1500.37	0.00482	1500.37	0.00548	1500.37	0.00603	1500.37	0.00687
1504.23	4.82316e-05	1504.23	0.00105	1504.23	0.00188	1504.23	0.00142	1504.23	0.0038	1504.23	0.00438	1504.23	0.00483	1504.23	0.00552	1504.23	0.00607	1504.23	0.00693
1508.09	5.01508e-05	1508.09	0.00103	1508.09	0.00187	1508.09	0.00142	1508.09	0.00379	1508.09	0.00437	1508.09	0.00482	1508.09	0.00551	1508.09	0.00607	1508.09	0.00692
1511.94	4.63868e-05	1511.94	0.00102	1511.94	0.00186	1511.94	0.00141	1511.94	0.00377	1511.94	0.00435	1511.94	0.00477	1511.94	0.00545	1511.94	0.006	1511.94	0.00684
1515.8	3.65981e-05	1515.8	0.001	1515.8	0.00184	1515.8	0.00141	1515.8	0.00374	1515.8	0.00431	1515.8	0.00473	1515.8	0.0054	1515.8	0.00594	1515.8	0.00677
1519.66	3.87692e-05	1519.66	0.0009837	1519.66	0.00182	1519.66	0.00139	1519.66	0.00372	1519.66	0.00429	1519.66	0.00472	1519.66	0.00539	1519.66	0.00595	1519.66	0.00678
1523.51	4.85853e-05	1523.51	0.000971763	1523.51	0.00181	1523.51	0.00138	1523.51	0.0037	1523.51	0.00427	1523.51	0.00469	1523.51	0.00537	1523.51	0.00592	1523.51	0.00675
1527.37	5.35292e-05	1527.37	0.00097366	1527.37	0.00182	1527.37	0.00139	1527.37	0.00371	1527.37	0.00427	1527.37	0.00469	1527.37	0.00534	1527.37	0.00588	1527.37	0.00669
1531.23	4.3862e-05	1531.23	0.000971352	1531.23	0.00182	1531.23	0.0014	1531.23	0.00372	1531.23	0.00427	1531.23	0.00469	1531.23	0.00534	1531.23	0.00587	1531.23	0.00668
1535.09	3.36974e-05	1535.09	0.000952578	1535.09	0.00181	1535.09	0.00139	1535.09	0.00372	1535.09	0.00428	1535.09	0.00471	1535.09	0.00539	1535.09	0.00594	1535.09	0.00676
1538.94	3.45505e-05	1538.94	0.000932312	1538.94	0.0018	1538.94	0.00138	1538.94	0.00371	1538.94	0.00429	1538.94	0.00474	1538.94	0.00545	1538.94	0.00602	1538.94	0.00687
1542.8	4.09173e-05	1542.8	0.000940039	1542.8	0.0018	1542.8	0.00139	1542.8	0.00372	1542.8	0.00431	1542.8	0.00476	1542.8	0.00546	1542.8	0.00603	1542.8	0.00688
1546.66	4.4686e-05	1546.66	0.000966554	1546.66	0.00183	1546.66	0.0014	1546.66	0.00374	1546.66	0.00431	1546.66	0.00474	1546.66	0.00542	1546.66	0.00598	1546.66	0.0068
1550.51	4.31747e-05	1550.51	0.000980607	1550.51	0.00184	1550.51	0.00141	1550.51	0.00375	1550.51	0.0043	1550.51	0.00472	1550.51	0.00539	1550.51	0.00594	1550.51	0.00676
1554.37	3.89715e-05	1554.37	0.000958395	1554.37	0.00183	1554.37	0.0014	1554.37	0.00375	1554.37	0.00432	1554.37	0.00476	1554.37	0.00547	1554.37	0.00604	1554.37	0.00689
1558.23	4.01653e-05	1558.23	0.000951395	1558.23	0.00184	1558.23	0.0014	1558.23	0.00377	1558.23	0.00435	1558.23	0.00481	1558.23	0.00553	1558.23	0.00612	1558.23	0.00697
1562.08	4.45421e-05	1562.08	0.000970433	1562.08	0.00186	1562.08	0.00141	1562.08	0.00379	1562.08	0.00436	1562.08	0.00482	1562.08	0.00552	1562.08	0.0061	1562.08	0.00694
1565.94	4.51605e-05	1565.94	0.00101	1565.94	0.00189	1565.94	0.00143	1565.94	0.00381	1565.94	0.00436	1565.94	0.00479	1565.94	0.00547	1565.94	0.00602	1565.94	0.00685
1569.8	3.53886e-05	1569.8	0.00102	1569.8	0.0019	1569.8	0.00143	1569.8	0.00381	1569.8	0.00437	1569.8	0.0048	1569.8	0.00548	1569.8	0.00603	1569.8	0.00687
1573.65	2.55102e-05	1573.65	0.00102	1573.65	0.00191	1573.65	0.00143	1573.65	0.00382	1573.65	0.00439	1573.65	0.00482	1573.65	0.00551	1573.65	0.00607	1573.65	0.00691
1577.51	2.28564e-05	1577.51	0.00104	1577.51	0.00193	1577.51	0.00144	1577.51	0.00385	1577.51	0.00441	1577.51	0.00485	1577.51	0.00554	1577.51	0.0061	1577.51	0.00694
1581.37	2.76253e-05	1581.37	0.00106	1581.37	0.00195	1581.37	0.00146	1581.37	0.00388	1581.37	0.00445	1581.37	0.00488	1581.37	0.00556	1581.37	0.00613	1581.37	0.00697
1585.23	3.58803e-05	1585.23	0.00109	1585.23	0.00198	1585.23	0.00148	1585.23	0.00391	1585.23	0.00448	1585.23	0.00491	1585.23	0.00559	1585.23	0.00616	1585.23	0.007
1589.08	3.9141e-05	1589.08	0.00111	1589.08	0.002	1589.08	0.00149	1589.08	0.00394	1589.08	0.00452	1589.08	0.00495	1589.08	0.00563	1589.08	0.0062	1589.08	0.00705
1592.94	3.57404e-05	1592.94	0.00114	1592.94	0.00204	1592.94	0.00151	1592.94	0.00398	1592.94	0.00455	1592.94	0.00499	1592.94	0.00568	1592.94	0.00624	1592.94	0.0071
1596.8	2.89633e-05	1596.8	0.00118	1596.8	0.00208	1596.8	0.00153	1596.8	0.00403	1596.8	0.0046	1596.8	0.00504	1596.8	0.00573	1596.8	0.0063	1596.8	0.00716
1600.65	2.45816e-05	1600.65	0.00122	1600.65	0.00212	1600.65	0.00155	1600.65	0.00408	1600.65	0.00465	1600.65	0.00509	1600.65	0.00579	1600.65	0.00636	1600.65	0.00723
1604.51	2.38649e-05	1604.51	0.00127	1604.51	0.00217	1604.51	0.00158	1604.51	0.00413	1604.51	0.0047	1604.51	0.00516	1604.51	0.00586	1604.51	0.00644	1604.51	0.00731
1608.37	2.55947e-05	1608.37	0.00131	1608.37	0.00222	1608.37	0.0016	1608.37	0.00418	1608.37	0.00476	1608.37	0.00522	1608.37	0.00593	1608.37	0.00652	1608.37	0.00739
1612.22	2.55627e-05	1612.22	0.00133	1612.22	0.00226	1612.22	0.00162	1612.22	0.00423	1612.22	0.00482	1612.22	0.00528	1612.22	0.006	1612.22	0.0066	1612.22	0.00748
1616.08	2.3886e-05	1616.08	0.00136	1616.08	0.0023	1616.08	0.00164	1616.08	0.00428	1616.08	0.00488	1616.08	0.00534	1616.08	0.00607	1616.08	0.00667	1616.08	0.00756
1619.94	2.12078e-05	1619.94	0.00138	1619.94	0.00234	1619.94	0.00167	1619.94	0.00434	1619.94	0.00494	1619.94	0.00542	1619.94	0.00615	1619.94	0.00676	1619.94	0.00766
1623.8	2.06994e-05	1623.8	0.00141	1623.8	0.0024	1623.8	0.00171	1623.8	0.00441	1623.8	0.00501	1623.8	0.0055	1623.8	0.00624	1623.8	0.00685	1623.8	0.00775
1627.65	2.19527e-05	1627.65	0.00144	1627.65	0.00245	1627.65	0.00174	1627.65	0.00448	1627.65	0.00508	1627.65	0.00557	1627.65	0.00632	1627.65	0.00693	1627.65	0.00784
1631.51	2.48042e-05	1631.51	0.00146	1631.51	0.00249	1631.51	0.00176	1631.51	0.00453	1631.51	0.00514	1631.51	0.00564	1631.51	0.0064	1631.51	0.00702	1631.51	0.00793
1635.37	2.4076e-05	1635.37	0.00146	1635.37	0.00252	1635.37	0.00177	1635.37	0.00457	1635.37	0.00519	1635.37	0.00569	1635.37	0.00645	1635.37	0.00708	1635.37	0.00799
1639.22	1.8264e-05	1639.22	0.00147	1639.22	0.00253	1639.22	0.00178	1639.22	0.00459	1639.22	0.00521	1639.22	0.00571	1639.22	0.00646	1639.22	0.00709	1639.22	0.00799
1643.08	9.27027e-06	1643.08	0.00148	1643.08	0.00254	1643.08	0.00178	1643.08	0.0046	1643.08	0.00521	1643.08	0.00571	1643.08	0.00645	1643.08	0.00706	1643.08	0.00795
1646.94	0	1646.94	0.00148	1646.94	0.00254	1646.94	0.00178	1646.94	0.0046	1646.94	0.00522	1646.94	0.00573	1646.94	0.00647	1646.94	0.00709	1646.94	0.00799
1650.8	1.16762e-06	1650.8	0.00148	1650.8	0.00254	1650.8	0.00178	1650.8	0.0046	1650.8	0.00523	1650.8	0.00574	1650.8	0.00649	1650.8	0.00711	1650.8	0.008
1654.65	1.25234e-05	1654.65	0.00147	1654.65	0.00254	1654.65	0.00178	1654.65	0.0046	1654.65	0.00522	1654.65	0.0057	1654.65	0.00643	1654.65	0.00703	1654.65	0.00788
1658.51	2.36253e-05	1658.51	0.00146	1658.51	0.00253	1658.51	0.00178	1658.51	0.00456	1658.51	0.00516	1658.51	0.00561	1658.51	0.00631	1658.51	0.00687	1658.51	0.00768
1662.37	2.37014e-05	1662.37	0.00144	1662.37	0.00251	1662.37	0.00176	1662.37	0.00451	1662.37	0.0051	1662.37	0.00553	1662.37	0.00621	1662.37	0.00674	1662.37	0.00751
1666.22	1.97333e-05	1666.22	0.0014	1666.22	0.00247	1666.22	0.00174	1666.22	0.00447	1666.22	0.00504	1666.22	0.00546	1666.22	0.00613	1666.22	0.00665	1666.22	0.00741
1670.08	1.90818e-05	1670.08	0.00137	1670.08	0.00243	1670.08	0.00171	1670.08	0.00441	1670.08	0.00496	1670.08	0.00538	1670.08	0.00603	1670.08	0.00655	1670.08	0.00729
1673.94	2.26653e-05	1673.94	0.00134	1673.94	0.00239	1673.94	0.00169	1673.94	0.00435	1673.94	0.00489	1673.94	0.0053	1673.94	0.00593	1673.94	0.00643	1673.94	0.00715
1677.79	2.42816e-05	1677.79	0.00131	1677.79	0.00236	1677.79	0.00167	1677.79	0.0043	1677.79	0.00483	1677.79	0.00523	1677.79	0.00585	1677.79	0.00634	1677.79	0.00704
1681.65	2.16201e-05	1681.65	0.00127	1681.65	0.00232	1681.65	0.00164	1681.65	0.00423	1681.65	0.00475	1681.65	0.00515	1681.65	0.00577	1681.65	0.00625	1681.65	0.00695
1685.51	2.1507e-05	1685.51	0.00124	1685.51	0.00227	1685.51	0.00161	1685.51	0.00416	1685.51	0.00467	1685.51	0.00506	1685.51	0.00566	1685.51	0.00612	1685.51	0.00682
1689.37	2.5237e-05	1689.37	0.00121	1689.37	0.00223	1689.37	0.00158	1689.37	0.0041	1689.37	0.00459	1689.37	0.00497	1689.37	0.00554	1689.37	0.00598	1689.37	0.00665
1693.22	2.93099e-05	1693.22	0.00118	1693.22	0.00219	1693.22	0.00156	1693.22	0.00405	1693.22	0.00454	1693.22	0.0049	1693.22	0.00548	1693.22	0.00592	1693.22	0.00658
1697.08	2.96786e-05	1697.08	0.00112	1697.08	0.00215	1697.08	0.00153	1697.08	0.00399	1697.08	0.00448	1697.08	0.00485	1697.08	0.00545	1697.08	0.0059	1697.08	0.00656
1700.94	3.19193e-05	1700.94	0.00107	1700.94	0.0021	1700.94	0.0015	1700.94	0.00392	1700.94	0.00441	1700.94	0.00477	1700.94	0.00536	1700.94	0.00581	1700.94	0.00646
1704.79	3.43327e-05	1704.79	0.00105	1704.79	0.00207	1704.79	0.00149	1704.79	0.00387	1704.79	0.00435	1704.79	0.00468	1704.79	0.00524	1704.79	0.00567	1704.79	0.00629
1708.65	3.47196e-05	1708.65	0.00105	1708.65	0.00205	1708.65	0.00148	1708.65	0.00384	1708.65	0.0043	1708.65	0.00462	1708.65	0.00516	1708.65	0.00556	1708.65	0.00616
1712.51	3.35268e-05	1712.51	0.00101	1712.51	0.00202	1712.51	0.00146	1712.51	0.00379	1712.51	0.00425	1712.51	0.00458	1712.51	0.00511	1712.51	0.00552	1712.51	0.00611
1716.36	3.32519e-05	1716.36	0.00097003	1716.36	0.00199	1716.36	0.00144	1716.36	0.00375	1716.36	0.0042	1716.36	0.00452	1716.36	0.00506	1716.36	0.00547	1716.36	0.00605
1720.22	3.50369e-05	1720.22	0.000951504	1720.22	0.00198	1720.22	0.00143	1720.22	0.00374	1720.22	0.00418	1720.22	0.00448	1720.22	0.00501	1720.22	0.0054	1720.22	0.00598
1724.08	3.42719e-05	1724.08	0.000959423	1724.08	0.00197	1724.08	0.00144	1724.08	0.00374	1724.08	0.00418	1724.08	0.00446	1724.08	0.00498	1724.08	0.00535	1724.08	0.00592
1727.93	3.4578e-05	1727.93	0.000941472	1727.93	0.00195	1727.93	0.00143	1727.93	0.00372	1727.93	0.00415	1727.93	0.00444	1727.93	0.00494	1727.93	0.00532	1727.93	0.00589
1731.79	3.57778e-05	1731.79	0.000904534	1731.79	0.00192	1731.79	0.00141	1731.79	0.00368	1731.79	0.00411	1731.79	0.00441	1731.79	0.00491	1731.79	0.00529	1731.79	0.00586
1735.65	3.56965e-05	1735.65	0.000876866	1735.65	0.0019	1735.65	0.0014	1735.65	0.00365	1735.65	0.00407	1735.65	0.00437	1735.65	0.00486	1735.65	0.00524	1735.65	0.0058
1739.51	3.51008e-05	1739.51	0.000864457	1739.51	0.0019	1739.51	0.00139	1739.51	0.00364	1739.51	0.00406	1739.51	0.00434	1739.51	0.00482	1739.51	0.00518	1739.51	0.00574
1743.36	4.05318e-05	1743.36	0.000851223	1743.36	0.00189	1743.36	0.00139	1743.36	0.00364	1743.36	0.00404	1743.36	0.00432	1743.36	0.00479	1743.36	0.00514	1743.36	0.0057
1747.22	4.98884e-05	1747.22	0.000835878	1747.22	0.00188	1747.22	0.00139	1747.22	0.00363	1747.22	0.00403	1747.22	0.00431	1747.22	0.00478	1747.22	0.00512	1747.22	0.00567
1751.08	5.0611e-05	1751.08	0.00082803	1751.08	0.00187	1751.08	0.00138	1751.08	0.00362	1751.08	0.00402	1751.08	0.00429	1751.08	0.00475	1751.08	0.00509	1751.08	0.00564
1754.93	4.18759e-05	1754.93	0.000825859	1754.93	0.00187	1754.93	0.00138	1754.93	0.00361	1754.93	0.00401	1754.93	0.00426	1754.93	0.00472	1754.93	0.00505	1754.93	0.0056
1758.79	3.40974e-05	1758.79	0.000821737	1758.79	0.00186	1758.79	0.00138	1758.79	0.0036	1758.79	0.00399	1758.79	0.00424	1758.79	0.00469	1758.79	0.00501	1758.79	0.00557
1762.65	3.46156e-05	1762.65	0.000818212	1762.65	0.00185	1762.65	0.00138	1762.65	0.0036	1762.65	0.00398	1762.65	0.00422	1762.65	0.00467	1762.65	0.00499	1762.65	0.00555
1766.5	3.94254e-05	1766.5	0.000811112	1766.5	0.00184	1766.5	0.00138	1766.5	0.00359	1766.5	0.00396	1766.5	0.0042	1766.5	0.00465	1766.5	0.00498	1766.5	0.00554
1770.36	4.17259e-05	1770.36	0.000809363	1770.36	0.00183	1770.36	0.00137	1770.36	0.00357	1770.36	0.00394	1770.36	0.00418	1770.36	0.00463	1770.36	0.00497	1770.36	0.00553
1774.22	4.02953e-05	1774.22	0.000821308	1774.22	0.00184	1774.22	0.00137	1774.22	0.00357	1774.22	0.00393	1774.22	0.00417	1774.22	0.00461	1774.22	0.00496	1774.22	0.00552
1778.08	3.87246e-05	1778.08	0.000843913	1778.08	0.00185	1778.08	0.00138	1778.08	0.00358	1778.08	0.00394	1778.08	0.00418	1778.08	0.00462	1778.08	0.00496	1778.08	0.00553
1781.93	3.81526e-05	1781.93	0.000857938	1781.93	0.00185	1781.93	0.00138	1781.93	0.00359	1781.93	0.00395	1781.93	0.00418	1781.93	0.00463	1781.93	0.00498	1781.93	0.00554
1785.79	3.82702e-05	1785.79	0.000856633	1785.79	0.00184	1785.79	0.00137	1785.79	0.00357	1785.79	0.00394	1785.79	0.00416	1785.79	0.00462	1785.79	0.00497	1785.79	0.00553
1789.65	3.78883e-05	1789.65	0.000848503	1789.65	0.00183	1789.65	0.00136	1789.65	0.00354	1789.65	0.00391	1789.65	0.00414	1789.65	0.0046	1789.65	0.00496	1789.65	0.00552
1793.5	3.86271e-05	1793.5	0.000844324	1793.5	0.00182	1793.5	0.00136	1793.5	0.00352	1793.5	0.00389	1793.5	0.00413	1793.5	0.0046	1793.5	0.00496	1793.5	0.00552
1797.36	4.11027e-05	1797.36	0.000845796	1797.36	0.00182	1797.36	0.00135	1797.36	0.00352	1797.36	0.00388	1797.36	0.00414	1797.36	0.0046	1797.36	0.00497	1797.36	0.00553
1801.22	4.29774e-05	1801.22	0.000850631	1801.22	0.00183	1801.22	0.00135	1801.22	0.00353	1801.22	0.00389	1801.22	0.00415	1801.22	0.00461	1801.22	0.00498	1801.22	0.00555
1805.07	4.35134e-05	1805.07	0.000855503	1805.07	0.00183	1805.07	0.00135	1805.07	0.00353	1805.07	0.0039	1805.07	0.00416	1805.07	0.00461	1805.07	0.00499	1805.07	0.00555
1808.93	4.29049e-05	1808.93	0.00086347	1808.93	0.00184	1808.93	0.00136	1808.93	0.00354	1808.93	0.0039	1808.93	0.00416	1808.93	0.00462	1808.93	0.005	1808.93	0.00555
1812.79	4.08623e-05	1812.79	0.000868697	1812.79	0.00186	1812.79	0.00136	1812.79	0.00354	1812.79	0.00391	1812.79	0.00417	1812.79	0.00463	1812.79	0.00501	1812.79	0.00556
1816.64	3.77049e-05	1816.64	0.000874386	1816.64	0.00187	1816.64	0.00136	1816.64	0.00355	1816.64	0.00392	1816.64	0.00418	1816.64	0.00465	1816.64	0.00502	1816.64	0.00558
1820.5	3.82247e-05	1820.5	0.000878898	1820.5	0.00187	1820.5	0.00137	1820.5	0.00356	1820.5	0.00392	1820.5	0.00419	1820.5	0.00466	1820.5	0.00503	1820.5	0.00559
1824.36	4.16747e-05	1824.36	0.000878721	1824.36	0.00187	1824.36	0.00136	1824.36	0.00355	1824.36	0.00391	1824.36	0.00419	1824.36	0.00466	1824.36	0.00504	1824.36	0.0056
1828.22	4.22619e-05	1828.22	0.000875064	1828.22	0.00187	1828.22	0.00136	1828.22	0.00355	1828.22	0.0039	1828.22	0.00418	1828.22	0.00466	1828.22	0.00505	1828.22	0.0056
1832.07	3.97583e-05	1832.07	0.000877828	1832.07	0.00188	1832.07	0.00137	1832.07	0.00356	1832.07	0.00392	1832.07	0.00419	1832.07	0.00468	1832.07	0.00506	1832.07	0.00562
1835.93	3.93663e-05	1835.93	0.000889646	1835.93	0.0019	1835.93	0.00138	1835.93	0.00358	1835.93	0.00395	1835.93	0.00422	1835.93	0.0047	1835.93	0.00508	1835.93	0.00564
1839.79	4.33845e-05	1839.79	0.000896261	1839.79	0.00191	1839.79	0.00138	1839.79	0.00359	1839.79	0.00397	1839.79	0.00424	1839.79	0.00472	1839.79	0.00511	1839.79	0.00566
1843.64	4.70089e-05	1843.64	0.000894523	1843.64	0.00191	1843.64	0.00138	1843.64	0.00359	1843.64	0.00397	1843.64	0.00425	1843.64	0.00473	1843.64	0.00512	1843.64	0.00568
1847.5	4.51051e-05	1847.5	0.000895226	1847.5	0.00191	1847.5	0.00138	1847.5	0.00361	1847.5	0.00398	1847.5	0.00426	1847.5	0.00475	1847.5	0.00514	1847.5	0.0057
1851.36	4.29e-05	1851.36	0.000903697	1851.36	0.00192	1851.36	0.00139	1851.36	0.00362	1851.36	0.00401	1851.36	0.00428	1851.36	0.00477	1851.36	0.00516	1851.36	0.00572
1855.21	4.43049e-05	1855.21	0.000909898	1855.21	0.00193	1855.21	0.0014	1855.21	0.00364	1855.21	0.00403	1855.21	0.00431	1855.21	0.0048	1855.21	0.00519	1855.21	0.00574
1859.07	4.48501e-05	1859.07	0.000908409	1859.07	0.00193	1859.07	0.00141	1859.07	0.00366	1859.07	0.00405	1859.07	0.00433	1859.07	0.00482	1859.07	0.00521	1859.07	0.00576
1862.93	4.2959e-05	1862.93	0.000902203	1862.93	0.00193	1862.93	0.00141	1862.93	0.00366	1862.93	0.00406	1862.93	0.00434	1862.93	0.00484	1862.93	0.00523	1862.93	0.00578
1866.79	3.88017e-05	1866.79	0.000894284	1866.79	0.00193	1866.79	0.00142	1866.79	0.00367	1866.79	0.00407	1866.79	0.00436	1866.79	0.00486	1866.79	0.00525	1866.79	0.0058
1870.64	3.39876e-05	1870.64	0.00088942	1870.64	0.00194	1870.64	0.00142	1870.64	0.0037	1870.64	0.0041	1870.64	0.00438	1870.64	0.00488	1870.64	0.00527	1870.64	0.00582
1874.5	3.27145e-05	1874.5	0.000889931	1874.5	0.00196	1874.5	0.00144	1874.5	0.00373	1874.5	0.00414	1874.5	0.00442	1874.5	0.00492	1874.5	0.00531	1874.5	0.00585
1878.36	3.94845e-05	1878.36	0.000894637	1878.36	0.00198	1878.36	0.00145	1878.36	0.00378	1878.36	0.00418	1878.36	0.00447	1878.36	0.00496	1878.36	0.00534	1878.36	0.00588
1882.21	4.72615e-05	1882.21	0.000896457	1882.21	0.002	1882.21	0.00146	1882.21	0.00381	1882.21	0.00421	1882.21	0.00451	1882.21	0.00499	1882.21	0.00536	1882.21	0.0059
1886.07	4.8092e-05	1886.07	0.000892444	1886.07	0.00201	1886.07	0.00148	1886.07	0.00384	1886.07	0.00424	1886.07	0.00453	1886.07	0.00502	1886.07	0.00538	1886.07	0.00591
1889.93	4.58413e-05	1889.93	0.000886555	1889.93	0.00202	1889.93	0.00149	1889.93	0.00386	1889.93	0.00427	1889.93	0.00456	1889.93	0.00504	1889.93	0.00539	1889.93	0.00591
1893.79	4.48193e-05	1893.79	0.000885518	1893.79	0.00204	1893.79	0.00151	1893.79	0.0039	1893.79	0.00431	1893.79	0.00459	1893.79	0.00506	1893.79	0.0054	1893.79	0.00591
1897.64	4.46083e-05	1897.64	0.000885678	1897.64	0.00206	1897.64	0.00153	1897.64	0.00394	1897.64	0.00435	1897.64	0.00463	1897.64	0.00508	1897.64	0.00541	1897.64	0.0059
1901.5	4.17199e-05	1901.5	0.000882825	1901.5	0.00208	1901.5	0.00154	1901.5	0.00398	1901.5	0.00439	1901.5	0.00466	1901.5	0.00509	1901.5	0.00539	1901.5	0.00588
1905.36	3.81486e-05	1905.36	0.000878525	1905.36	0.00209	1905.36	0.00156	1905.36	0.00402	1905.36	0.00442	1905.36	0.00467	1905.36	0.00508	1905.36	0.00536	1905.36	0.00584
1909.21	3.65633e-05	1909.21	0.000876416	1909.21	0.0021	1909.21	0.00158	1909.21	0.00405	1909.21	0.00444	1909.21	0.00466	1909.21	0.00505	1909.21	0.0053	1909.21	0.00578
1913.07	3.7009e-05	1913.07	0.000872311	1913.07	0.0021	1913.07	0.00159	1913.07	0.00406	1913.07	0.00444	1913.07	0.00464	1913.07	0.005	1913.07	0.00523	1913.07	0.00569
1916.93	3.7234e-05	1916.93	0.000864336	1916.93	0.00209	1916.93	0.00159	1916.93	0.00407	1916.93	0.00442	1916.93	0.0046	1916.93	0.00493	1916.93	0.00513	1916.93	0.0056
1920.78	3.48542e-05	1920.78	0.000857238	1920.78	0.00208	1920.78	0.00159	1920.78	0.00406	1920.78	0.00439	1920.78	0.00455	1920.78	0.00484	1920.78	0.00503	1920.78	0.0055
1924.64	3.18433e-05	1924.64	0.00085639	1924.64	0.00207	1924.64	0.00159	1924.64	0.00404	1924.64	0.00434	1924.64	0.00447	1924.64	0.00474	1924.64	0.00493	1924.64	0.00541
1928.5	3.17427e-05	1928.5	0.000855936	1928.5	0.00204	1928.5	0.00158	1928.5	0.00401	1928.5	0.00427	1928.5	0.00437	1928.5	0.00463	1928.5	0.00483	1928.5	0.00532
1932.36	3.5771e-05	1932.36	0.000851596	1932.36	0.002	1932.36	0.00156	1932.36	0.00394	1932.36	0.00418	1932.36	0.00426	1932.36	0.00453	1932.36	0.00474	1932.36	0.00524
1936.21	3.8306e-05	1936.21	0.000843903	1936.21	0.00196	1936.21	0.00153	1936.21	0.00385	1936.21	0.00407	1936.21	0.00414	1936.21	0.00442	1936.21	0.00466	1936.21	0.00517
1940.07	3.85593e-05	1940.07	0.000839002	1940.07	0.00191	1940.07	0.00149	1940.07	0.00375	1940.07	0.00395	1940.07	0.00402	1940.07	0.00432	1940.07	0.00459	1940.07	0.00512
1943.93	3.75876e-05	1943.93	0.000839014	1943.93	0.00186	1943.93	0.00144	1943.93	0.00364	1943.93	0.00382	1943.93	0.00391	1943.93	0.00424	1943.93	0.00454	1943.93	0.00508
1947.78	3.68042e-05	1947.78	0.00084623	1947.78	0.00181	1947.78	0.00139	1947.78	0.00352	1947.78	0.00371	1947.78	0.00382	1947.78	0.00418	1947.78	0.00451	1947.78	0.00505
1951.64	3.49896e-05	1951.64	0.000854934	1951.64	0.00176	1951.64	0.00135	1951.64	0.00341	1951.64	0.00362	1951.64	0.00376	1951.64	0.00414	1951.64	0.00449	1951.64	0.00504
1955.5	3.38853e-05	1955.5	0.000858551	1955.5	0.00171	1955.5	0.0013	1955.5	0.00331	1955.5	0.00353	1955.5	0.0037	1955.5	0.00412	1955.5	0.00448	1955.5	0.00504
1959.35	3.21292e-05	1959.35	0.000856842	1959.35	0.00166	1959.35	0.00125	1959.35	0.00322	1959.35	0.00347	1959.35	0.00366	1959.35	0.0041	1959.35	0.00448	1959.35	0.00504
1963.21	2.9668e-05	1963.21	0.000856662	1963.21	0.00162	1963.21	0.00121	1963.21	0.00316	1963.21	0.00343	1963.21	0.00364	1963.21	0.00409	1963.21	0.00448	1963.21	0.00504
1967.07	3.15606e-05	1967.07	0.000860145	1967.07	0.00159	1967.07	0.00118	1967.07	0.00311	1967.07	0.0034	1967.07	0.00363	1967.07	0.00409	1967.07	0.00449	1967.07	0.00505
1970.92	3.88911e-05	1970.92	0.000863775	1970.92	0.00156	1970.92	0.00116	1970.92	0.00307	1970.92	0.00339	1970.92	0.00363	1970.92	0.00409	1970.92	0.0045	1970.92	0.00506
1974.78	4.41589e-05	1974.78	0.000868005	1974.78	0.00154	1974.78	0.00115	1974.78	0.00306	1974.78	0.00338	1974.78	0.00363	1974.78	0.0041	1974.78	0.00451	1974.78	0.00507
1978.64	4.04228e-05	1978.64	0.000874009	1978.64	0.00153	1978.64	0.00114	1978.64	0.00305	1978.64	0.00339	1978.64	0.00364	1978.64	0.00412	1978.64	0.00452	1978.64	0.00509
1982.5	3.48406e-05	1982.5	0.00088037	1982.5	0.00152	1982.5	0.00113	1982.5	0.00305	1982.5	0.00339	1982.5	0.00365	1982.5	0.00413	1982.5	0.00453	1982.5	0.0051
1986.35	3.45751e-05	1986.35	0.000883888	1986.35	0.00152	1986.35	0.00113	1986.35	0.00305	1986.35	0.00339	1986.35	0.00365	1986.35	0.00414	1986.35	0.00455	1986.35	0.00511
1990.21	3.79313e-05	1990.21	0.00088742	1990.21	0.00152	1990.21	0.00113	1990.21	0.00306	1990.21	0.00339	1990.21	0.00366	1990.21	0.00415	1990.21	0.00456	1990.21	0.00513
1994.07	3.72739e-05	1994.07	0.000892987	1994.07	0.00152	1994.07	0.00113	1994.07	0.00306	1994.07	0.0034	1994.07	0.00367	1994.07	0.00416	1994.07	0.00457	1994.07	0.00514
1997.92	3.29328e-05	1997.92	0.000897331	1997.92	0.00152	1997.92	0.00113	1997.92	0.00306	1997.92	0.00341	1997.92	0.00368	1997.92	0.00417	1997.92	0.00458	1997.92	0.00515
2001.78	3.2112e-05	2001.78	0.000900992	2001.78	0.00153	2001.78	0.00113	2001.78	0.00307	2001.78	0.00341	2001.78	0.00369	2001.78	0.00417	2001.78	0.00459	2001.78	0.00516
2005.64	3.60607e-05	2005.64	0.000906736	2005.64	0.00153	2005.64	0.00114	2005.64	0.00307	2005.64	0.00342	2005.64	0.0037	2005.64	0.00418	2005.64	0.0046	2005.64	0.00518
2009.49	3.64794e-05	2009.49	0.000914246	2009.49	0.00153	2009.49	0.00114	2009.49	0.00308	2009.49	0.00343	2009.49	0.00371	2009.49	0.0042	2009.49	0.00461	2009.49	0.0052
2013.35	3.21598e-05	2013.35	0.000919514	2013.35	0.00154	2013.35	0.00114	2013.35	0.00309	2013.35	0.00344	2013.35	0.00372	2013.35	0.00421	2013.35	0.00463	2013.35	0.00521
2017.21	2.96183e-05	2017.21	0.000922711	2017.21	0.00155	2017.21	0.00115	2017.21	0.0031	2017.21	0.00344	2017.21	0.00372	2017.21	0.00422	2017.21	0.00464	2017.21	0.00522
2021.07	3.09855e-05	2021.07	0.000925011	2021.07	0.00155	2021.07	0.00115	2021.07	0.00311	2021.07	0.00345	2021.07	0.00373	2021.07	0.00423	2021.07	0.00465	2021.07	0.00522
2024.92	3.12764e-05	2024.92	0.000924764	2024.92	0.00155	2024.92	0.00115	2024.92	0.00311	2024.92	0.00346	2024.92	0.00374	2024.92	0.00424	2024.92	0.00466	2024.92	0.00524
2028.78	2.99171e-05	2028.78	0.000924627	2028.78	0.00156	2028.78	0.00116	2028.78	0.00311	2028.78	0.00347	2028.78	0.00375	2028.78	0.00424	2028.78	0.00467	2028.78	0.00525
2032.64	2.97821e-05	2032.64	0.000927951	2032.64	0.00157	2032.64	0.00116	2032.64	0.00312	2032.64	0.00348	2032.64	0.00375	2032.64	0.00425	2032.64	0.00468	2032.64	0.00526
2036.49	3.14578e-05	2036.49	0.000932846	2036.49	0.00157	2036.49	0.00116	2036.49	0.00313	2036.49	0.00349	2036.49	0.00376	2036.49	0.00426	2036.49	0.0047	2036.49	0.00527
2040.35	3.4388e-05	2040.35	0.000931795	2040.35	0.00157	2040.35	0.00117	2040.35	0.00313	2040.35	0.0035	2040.35	0.00377	2040.35	0.00428	2040.35	0.0047	2040.35	0.00528
2044.21	3.44324e-05	2044.21	0.000925899	2044.21	0.00158	2044.21	0.00117	2044.21	0.00314	2044.21	0.0035	2044.21	0.00378	2044.21	0.00428	2044.21	0.00471	2044.21	0.00529
2048.07	2.95848e-05	2048.07	0.000918607	2048.07	0.00158	2048.07	0.00117	2048.07	0.00315	2048.07	0.0035	2048.07	0.00378	2048.07	0.00429	2048.07	0.00472	2048.07	0.0053
2051.92	2.55901e-05	2051.92	0.000912203	2051.92	0.00158	2051.92	0.00117	2051.92	0.00315	2051.92	0.0035	2051.92	0.00379	2051.92	0.00429	2051.92	0.00472	2051.92	0.0053
2055.78	2.52993e-05	2055.78	0.000905371	2055.78	0.00158	2055.78	0.00117	2055.78	0.00315	2055.78	0.00351	2055.78	0.0038	2055.78	0.00429	2055.78	0.00473	2055.78	0.00531
2059.64	2.74786e-05	2059.64	0.000903292	2059.64	0.00158	2059.64	0.00117	2059.64	0.00316	2059.64	0.00351	2059.64	0.00381	2059.64	0.0043	2059.64	0.00474	2059.64	0.00533
2063.49	2.91275e-05	2063.49	0.000906126	2063.49	0.00158	2063.49	0.00117	2063.49	0.00316	2063.49	0.00352	2063.49	0.00381	2063.49	0.00432	2063.49	0.00475	2063.49	0.00534
2067.35	3.16368e-05	2067.35	0.000908751	2067.35	0.00159	2067.35	0.00118	2067.35	0.00317	2067.35	0.00352	2067.35	0.00382	2067.35	0.00432	2067.35	0.00475	2067.35	0.00535
2071.21	3.1982e-05	2071.21	0.000909095	2071.21	0.00159	2071.21	0.00118	2071.21	0.00317	2071.21	0.00353	2071.21	0.00383	2071.21	0.00433	2071.21	0.00476	2071.21	0.00535
2075.06	2.99575e-05	2075.06	0.000910241	2075.06	0.0016	2075.06	0.00118	2075.06	0.00317	2075.06	0.00354	2075.06	0.00383	2075.06	0.00435	2075.06	0.00477	2075.06	0.00536
2078.92	2.80857e-05	2078.92	0.00091293	2078.92	0.00161	2078.92	0.00118	2078.92	0.00318	2078.92	0.00354	2078.92	0.00383	2078.92	0.00436	2078.92	0.00479	2078.92	0.00538
2082.78	2.91191e-05	2082.78	0.000920244	2082.78	0.00161	2082.78	0.00118	2082.78	0.00318	2082.78	0.00354	2082.78	0.00383	2082.78	0.00436	2082.78	0.0048	2082.78	0.00538
2086.64	3.10364e-05	2086.64	0.000939628	2086.64	0.00162	2086.64	0.00118	2086.64	0.00319	2086.64	0.00355	2086.64	0.00384	2086.64	0.00436	2086.64	0.0048	2086.64	0.00539
2090.49	3.1941e-05	2090.49	0.000958128	2090.49	0.00163	2090.49	0.00119	2090.49	0.00319	2090.49	0.00355	2090.49	0.00385	2090.49	0.00436	2090.49	0.00481	2090.49	0.00539
2094.35	3.18023e-05	2094.35	0.000964492	2094.35	0.00163	2094.35	0.00119	2094.35	0.0032	2094.35	0.00356	2094.35	0.00385	2094.35	0.00436	2094.35	0.00481	2094.35	0.0054
2098.21	3.20967e-05	2098.21	0.000960707	2098.21	0.00163	2098.21	0.00119	2098.21	0.0032	2098.21	0.00356	2098.21	0.00385	2098.21	0.00437	2098.21	0.00481	2098.21	0.0054
2102.06	3.23521e-05	2102.06	0.000959328	2102.06	0.00163	2102.06	0.00119	2102.06	0.0032	2102.06	0.00356	2102.06	0.00386	2102.06	0.00437	2102.06	0.00481	2102.06	0.0054
2105.92	3.26079e-05	2105.92	0.000957975	2105.92	0.00163	2105.92	0.00119	2105.92	0.0032	2105.92	0.00356	2105.92	0.00386	2105.92	0.00437	2105.92	0.00482	2105.92	0.0054
2109.78	3.28641e-05	2109.78	0.000956647	2109.78	0.00163	2109.78	0.00119	2109.78	0.0032	2109.78	0.00356	2109.78	0.00386	2109.78	0.00437	2109.78	0.00482	2109.78	0.00541
2113.63	3.31207e-05	2113.63	0.000955345	2113.63	0.00163	2113.63	0.00119	2113.63	0.0032	2113.63	0.00357	2113.63	0.00386	2113.63	0.00438	2113.63	0.00482	2113.63	0.00541
2117.49	3.33777e-05	2117.49	0.000954068	2117.49	0.00163	2117.49	0.00119	2117.49	0.00321	2117.49	0.00357	2117.49	0.00387	2117.49	0.00438	2117.49	0.00483	2117.49	0.00541
2121.35	3.3635e-05	2121.35	0.000952816	2121.35	0.00164	2121.35	0.00119	2121.35	0.00321	2121.35	0.00357	2121.35	0.00387	2121.35	0.00438	2121.35	0.00483	2121.35	0.00542
2125.2	3.38928e-05	2125.2	0.000951588	2125.2	0.00164	2125.2	0.00119	2125.2	0.00321	2125.2	0.00357	2125.2	0.00387	2125.2	0.00439	2125.2	0.00483	2125.2	0.00542
2129.06	3.4151e-05	2129.06	0.000950387	2129.06	0.00164	2129.06	0.00119	2129.06	0.00321	2129.06	0.00357	2129.06	0.00388	2129.06	0.00439	2129.06	0.00484	2129.06	0.00542
2132.92	3.44095e-05	2132.92	0.00094921	2132.92	0.00164	2132.92	0.0012	2132.92	0.00321	2132.92	0.00358	2132.92	0.00388	2132.92	0.00439	2132.92	0.00484	2132.92	0.00543
2136.78	3.46685e-05	2136.78	0.000948059	2136.78	0.00164	2136.78	0.0012	2136.78	0.00322	2136.78	0.00358	2136.78	0.00388	2136.78	0.0044	2136.78	0.00485	2136.78	0.00543
2140.63	3.49279e-05	2140.63	0.000946933	2140.63	0.00164	2140.63	0.0012	2140.63	0.00322	2140.63	0.00358	2140.63	0.00389	2140.63	0.0044	2140.63	0.00485	2140.63	0.00543
2144.49	3.51877e-05	2144.49	0.000945831	2144.49	0.00164	2144.49	0.0012	2144.49	0.00322	2144.49	0.00359	2144.49	0.00389	2144.49	0.0044	2144.49	0.00485	2144.49	0.00544
2148.35	3.54478e-05	2148.35	0.000944756	2148.35	0.00164	2148.35	0.0012	2148.35	0.00322	2148.35	0.00359	2148.35	0.00389	2148.35	0.00441	2148.35	0.00486	2148.35	0.00544
2152.2	3.57084e-05	2152.2	0.000943705	2152.2	0.00165	2152.2	0.0012	2152.2	0.00323	2152.2	0.00359	2152.2	0.0039	2152.2	0.00441	2152.2	0.00486	2152.2	0.00544
2156.06	3.59693e-05	2156.06	0.00094268	2156.06	0.00165	2156.06	0.0012	2156.06	0.00323	2156.06	0.00359	2156.06	0.0039	2156.06	0.00442	2156.06	0.00487	2156.06	0.00545
2159.92	3.62307e-05	2159.92	0.00094168	2159.92	0.00165	2159.92	0.0012	2159.92	0.00323	2159.92	0.0036	2159.92	0.00391	2159.92	0.00442	2159.92	0.00487	2159.92	0.00545
2163.78	3.66671e-05	2163.78	0.000940447	2163.78	0.00165	2163.78	0.0012	2163.78	0.00323	2163.78	0.0036	2163.78	0.00391	2163.78	0.00442	2163.78	0.00488	2163.78	0.00546
2167.63	3.62831e-05	2167.63	0.00094058	2167.63	0.00165	2167.63	0.00121	2167.63	0.00324	2167.63	0.0036	2167.63	0.00391	2167.63	0.00443	2167.63	0.00488	2167.63	0.00546
2171.49	3.54308e-05	2171.49	0.000940872	2171.49	0.00165	2171.49	0.00121	2171.49	0.00324	2171.49	0.00361	2171.49	0.00392	2171.49	0.00443	2171.49	0.00488	2171.49	0.00546
2175.35	3.45449e-05	2175.35	0.000940192	2175.35	0.00166	2175.35	0.00121	2175.35	0.00324	2175.35	0.00361	2175.35	0.00391	2175.35	0.00444	2175.35	0.00488	2175.35	0.00546
2179.2	3.33483e-05	2179.2	0.000940877	2179.2	0.00166	2179.2	0.00121	2179.2	0.00324	2179.2	0.00361	2179.2	0.00392	2179.2	0.00444	2179.2	0.00489	2179.2	0.00546
2183.06	3.31238e-05	2183.06	0.000946541	2183.06	0.00167	2183.06	0.00121	2183.06	0.00325	2183.06	0.00361	2183.06	0.00392	2183.06	0.00444	2183.06	0.00489	2183.06	0.00547
2186.92	3.29817e-05	2186.92	0.000952009	2186.92	0.00167	2186.92	0.00121	2186.92	0.00325	2186.92	0.00361	2186.92	0.00393	2186.92	0.00445	2186.92	0.0049	2186.92	0.00548
2190.77	3.18484e-05	2190.77	0.000954375	2190.77	0.00168	2190.77	0.00122	2190.77	0.00325	2190.77	0.00361	2190.77	0.00393	2190.77	0.00445	2190.77	0.00491	2190.77	0.00548
2194.63	2.99087e-05	2194.63	0.000956033	2194.63	0.00168	2194.63	0.00122	2194.63	0.00326	2194.63	0.00362	2194.63	0.00393	2194.63	0.00445	2194.63	0.00491	2194.63	0.00549
2198.49	2.93507e-05	2198.49	0.000957341	2198.49	0.00167	2198.49	0.00122	2198.49	0.00326	2198.49	0.00362	2198.49	0.00394	2198.49	0.00446	2198.49	0.00491	2198.49	0.00549
2202.34	3.05813e-05	2202.34	0.000956053	2202.34	0.00167	2202.34	0.00122	2202.34	0.00326	2202.34	0.00362	2202.34	0.00394	2202.34	0.00446	2202.34	0.00491	2202.34	0.00549
2206.2	3.24661e-05	2206.2	0.000957704	2206.2	0.00168	2206.2	0.00122	2206.2	0.00326	2206.2	0.00363	2206.2	0.00394	2206.2	0.00447	2206.2	0.00492	2206.2	0.00549
2210.06	3.3202e-05	2210.06	0.000963206	2210.06	0.00169	2210.06	0.00122	2210.06	0.00326	2210.06	0.00363	2210.06	0.00395	2210.06	0.00447	2210.06	0.00493	2210.06	0.0055
2213.92	3.12265e-05	2213.92	0.000968316	2213.92	0.00169	2213.92	0.00123	2213.92	0.00327	2213.92	0.00364	2213.92	0.00395	2213.92	0.00447	2213.92	0.00493	2213.92	0.00551
2217.77	2.8702e-05	2217.77	0.000969356	2217.77	0.0017	2217.77	0.00123	2217.77	0.00327	2217.77	0.00364	2217.77	0.00396	2217.77	0.00447	2217.77	0.00493	2217.77	0.00551
2221.63	2.72723e-05	2221.63	0.00096976	2221.63	0.0017	2221.63	0.00123	2221.63	0.00327	2221.63	0.00364	2221.63	0.00396	2221.63	0.00448	2221.63	0.00493	2221.63	0.00551

[truncated: 57 more sheets: Figure 3c, Figure 3d, Figure 4a, Figure 4b, Figure 4c, Figure 4d, Figure 4e, Figure 4f, Supplementary Figure 3d, Supplementary Figure 4 , Supplementary Figure 5, Supplementary Figure 6, Supplementary Figure 7a, Supplementary Figure 7b, Supplementary Figure 7c, Supplementary Figure 7d, Supplementary Figure 10, Supplementary Figure 11, Supplementary Figure 13, Supplementary Figure 14 …]
